# Supplementary material for: Identification of genetic linkage group 1-linked sequences in Japanese eel (Anguilla japonica) by single chromosome sorting and sequencing
Source: PLoS One. 2018 May 8;13(5):e0197040. doi: 10.1371/journal.pone.0197040 (PMC5940218; doi:10.1371/journal.pone.0197040)
Supplement: S1 Table — (XLSX) [file pone.0197040.s002.xlsx]

## Sheet: S1 Table
S1 Table. Scaffolds and primers used for cytogenetic identification of Japanese eel LG1.
Scaffold ID	Accession no.	Scaffold length (bp)	Marker ID	Map position (cM)a	PCR primer (5′ to 3′)		Expected amplicon length (bp)
					Forward primer seq	Reverse primer seq
scaffold_127	KI304514	319006	Ajp-s4355	112.9	TTCTTGTAAAATGTCACTTCGCGTT	ATTTGCATTTTCCCATAACATTCGG	8152
					GCACAGCTATCACCAGAGAAAGATA	TAATGTGTAGTGTTTTAGGGGAGCA	6024
					GCCTTGTGCGGTAATATTTCAGAAA	CAGCTTGTATGGAATAACACTGTCC	6732
					TTCTCCTTGTAGATGGTTCAGATGG	GCAAACTTTCCCTTAAGAGGAACAG	7755
					CAATCAGAGGAGTGCAAAAAGAAGA	ATCCTTCTTGAGGTTTATAGCCTCC	7760
					ACATCACCTTTGTAGTGGTAGGTTT	CAGAGAGATTTCTGCAGGATTAGGA	5950
					ACAAAAGAGAGGGAGAGGAGAATTC	AGCAGCAAAACAAAAGTTATGCAAG	8106
					TTCCTAAAGTGAACGATCCCTTTCA	ATTCACCATTGAGATGTTGCTCTTC	8750
					ACAGAGTTCACCACAAATACTCAGA	GGAAACAATCATTTTGGACTTCCCT	7343
					CCAGAATAAAAGGACTGTCAAGCTG	CGGAATGTAGACCTAACCTACCATT	7022
scaffold_10233	KI314607	24298	Ajp-s3698	133.8	ATAATCCTGTCCAGTGCTACAGAAA	TAAAGCAGGAAATTGCAGCATTTTG	7979
					ATCACAACGATTAGTCCGATGTTTG	CCTTTGTTCAGTTCCCTTTCAGTAC	6350
					TTTCTTAGCCTGTGTTATTTCAGCC	GGTCAGCAGCTGTGAAAACAC	3584
scaffold_12248	KI316617	28843	Ajp-s1912	139.2	CAGAGCATCAGGTACCTAAGACTAC	GCTGCTCAATACCGCACTAATTAAT	7541
					TAAAAACATAACTTTTCTCGGCGCT	GTCTCTCCCTGATTTGGAACTACAT	6522
aPosition on the female genetic linkage map [6].
