# Supplementary material for: Identification of genetic linkage group 1-linked sequences in Japanese eel (Anguilla japonica) by single chromosome sorting and sequencing
Source: PLoS One. 2018 May 8;13(5):e0197040. doi: 10.1371/journal.pone.0197040 (PMC5940218; doi:10.1371/journal.pone.0197040)
Supplement: S2 Table — (XLSX) [file pone.0197040.s003.xlsx]

## Sheet: S2 Table
	S2 Table. Relative lengths and estimated physical sizes of each chromosome.
	Chromosome number	Relative size (%)a	Estimated physical size (Mbp)b
	1	8.99	103.433
	2	6.92	79.5485
	3	5.97	68.6922
	4	5.35	61.4942
	5	7.92	91.1266
	6	6.98	80.2483
	7	6.28	72.2203
	8	5.76	66.2181
	9	5.52	63.5033
	10	5.46	62.8171
	11	4.61	53.0318
	12	4.57	52.5121
	13	4.34	49.8558
	14	4.16	47.8136
	15	4.14	47.6064
	16	4.02	46.2721
	17	3.51	40.3677
	18	3.23	37.0959
	19	2.27	26.1434
	aRelative lengths of each chromosome were calculated using ImageJ [24].
	bPhysical sizes of each chromosome were estimated based on the total genome size, 1.15 Gb [8], and the relative lengths.
