# Supplementary material for: Identification of genetic linkage group 1-linked sequences in Japanese eel (Anguilla japonica) by single chromosome sorting and sequencing
Source: PLoS One. 2018 May 8;13(5):e0197040. doi: 10.1371/journal.pone.0197040 (PMC5940218; doi:10.1371/journal.pone.0197040)
Supplement: S3 Table — (XLSX) [file pone.0197040.s004.xlsx]

## Sheet: S3 Table
	S3 Table. Summary of NGS analyses.
	Sample ID	Number of reads	Avg. length	Number of reads after trimming	Percentage trimmed	Avg.length after trim
	EE2-sc-5	2298094	169	1495839	0.6509	206.8
	EE2-sc-6	2436681	170.2	1600331	0.6568	206.7
	EE2-sc-7	7486473	171.2	4952072	0.6615	206.7
	EE2-sc-8	3339488	169.6	2174130	0.651	207.3
	EE2-sc-15	1731200	167.9	1118036	0.6458	206.4
