# Supplementary material for: Identification of genetic linkage group 1-linked sequences in Japanese eel (Anguilla japonica) by single chromosome sorting and sequencing
Source: PLoS One. 2018 May 8;13(5):e0197040. doi: 10.1371/journal.pone.0197040 (PMC5940218; doi:10.1371/journal.pone.0197040)
Supplement: S4 Table — (XLSX) [file pone.0197040.s005.xlsx]

## Sheet: S4 Table
	S4 Table. Results of read mapping to the reference genome sequences of Japanese eel.
				EE2-sc-5			EE2-sc-6			EE2-sc-7			EE2-sc-8			EE2-sc-15
	Reference sequencea	Reference length (bp)		Mapped reads	Mapped/total reads	Coverage	Mapped reads	Mapped/total reads	Coverage	Mapped reads	Mapped/total reads	Coverage	Mapped reads	Mapped/total reads	Coverage	Mapped reads	Mapped/total reads	Coverage
	LG1	10272737		126951	0.151	2.43	116595	0.132365	2.23	150993	0.0552769	2.88	161522	0.137461	3.09	80744	0.134505	1.54
	LG2	11565078		24	2.85464e-05	0.000404	175	0.00019867	0.00278	196	7.17534e-05	0.00311	368	0.000313181	0.00617	69	0.000114941	0.0011
	LG3	6175433		54	6.42294e-05	0.00176	435	0.000493837	0.01	6692	0.00244987	0.21	804	0.000684233	0.03	395	0.000657998	0.01
	LG4	10839246		21	2.49781e-05	0.00039	33	3.74635e-05	0.000541	106	3.88054e-05	0.00179	34	2.89352e-05	0.000558	71	0.000118273	0.00122
	LG5	8946884		13	1.54626e-05	0.000271	76	8.62796e-05	0.0017	159	5.82082e-05	0.00347	87	7.40401e-05	0.00184	53	8.82883e-05	0.00113
	LG6	6467150		5	5.94717e-06	0.000139	8	9.08206e-06	0.000248	305	0.000111657	0.00927	9	7.65932e-06	0.000258	9	1.49924e-05	0.000239
	LG7	13009978		5	5.94717e-06	6.25e-05	46	5.22219e-05	0.000696	1302	0.000476648	0.02	50	4.25518e-05	0.000713	19	3.16505e-05	0.000266
	LG8	7236034		1	1.18943e-06	2.64e-05	52	5.90334e-05	0.00134	193	7.06552e-05	0.00513	202	0.000171909	0.00549	28	4.66429e-05	0.000778
	LG9	11570103		573	0.000681546	0.00966	296	0.000336036	0.00485	935	0.000342293	0.02	303	0.000257864	0.005	322	0.000536393	0.0055
	LG10	7009028		526	0.000625642	0.01	274	0.000311061	0.00757	718	0.000262852	0.02	326	0.000277438	0.0092	132	0.000219888	0.00367
	LG11	5362538		1	1.18943e-06	3.88e-05	3	3.40577e-06	9.59e-05	651	0.000238324	0.02	19	1.61697e-05	0.000699	33	5.4972e-05	0.00115
	LG12	8752652		32	3.80619e-05	0.000755	94	0.000106714	0.00211	525	0.000192197	0.01	51	4.34028e-05	0.00113	13	2.16556e-05	0.000265
	LG13	5442149		0	0	0	303	0.000343983	0.01	198	7.24856e-05	0.00691	154	0.000131059	0.0055	44	7.3296e-05	0.00165
	LG14	6869978		4	4.75774e-06	8.94e-05	15	1.70289e-05	0.000396	22	8.05396e-06	0.000599	18	1.53186e-05	0.00049	18	2.99847e-05	0.000494
	LG15	4454805		12	1.42732e-05	0.000542	27	3.0652e-05	0.00109	53333	0.0195246	2.34	23	1.95738e-05	0.00102	116	0.000193235	0.00519
	LG16	6024686		16	1.90309e-05	0.000484	386	0.00043821	0.01	131040	0.0479723	4.25	11	9.36139e-06	0.000326	234	0.000389801	0.00772
	LG17	919430		1	1.18943e-06	0.000165	0	0	0	6	2.19653e-06	0.00117	0	0	0	0	0	0
	LG18	3837920		1379	0.00164023	0.07	262	0.000297438	0.01	1831	0.000670309	0.09	798	0.000679126	0.04	300	0.000499745	0.02
	LG19	8974261		160	0.000190309	0.00332	39	4.42751e-05	0.000841	1768	0.000647245	0.04	762	0.000648489	0.02	12	1.99898e-05	0.000225
	Others	1072185028		710958	0.845638	0.13	761738	0.864769	0.14	2380603	0.871513	0.43	1009498	0.859119	0.18	517694	0.862384	0.09
	total genome size	1215915118
	aScaffold sequences of the Japanese eel draft genome [8] were anchored to each LG in our previous study [6]. The scaffolds that were not anchored to any LGs were categorized into "Others".
