# Supplementary material for: Identification of genetic linkage group 1-linked sequences in Japanese eel (Anguilla japonica) by single chromosome sorting and sequencing
Source: PLoS One. 2018 May 8;13(5):e0197040. doi: 10.1371/journal.pone.0197040 (PMC5940218; doi:10.1371/journal.pone.0197040)
Supplement: S5 Table — (XLSX) [file pone.0197040.s006.xlsx]

## Sheet: S5 Table
	S5 Table. List of scaffolds screened through blastn searches using chromosome 5-derived contigs.
	Scaffold	LGa	Scaffold length (bp)	Mapped contig			No. of STRb
				No. of contig	Longest (bp)	Average (bp)
	scaffold_178	LG1	856741	721	2302	534.155	25
	scaffold_19	LG1	587043	485	1855	495.146	15
	scaffold_480	LG1	377626	450	2510	526.482	18
	scaffold_48	LG1	407642	371	1830	532.097	16
	scaffold_632	LG1	297045	283	1442	496.191	7
	scaffold_154	LG1	300096	277	1739	495.968	4
	scaffold_415	LG1	300640	277	1541	451.892	13
	scaffold_127	LG1	319006	256	1876	519.414	17
	scaffold_274	LG1	241626	243	2135	546.786	12
	scaffold_287	LG1	237988	243	2727	522.486	18
	scaffold_1557	LG1	315630	243	1496	433.049	6
	scaffold_1434	LG1	256670	234	1798	458.714	24
	scaffold_617	LG1	283831	227	1632	458.018	4
	scaffold_814	LG1	255478	222	1743	540.437	13
	scaffold_216	LG1	263575	201	1613	465.199	7
	scaffold_368	LG1	213922	193	1972	469.855	9
	scaffold_647	LG1	192955	151	1935	539.245	11
	scaffold_2111	LG1	176426	151	2423	560.623	13
	scaffold_593	LG1	194896	150	1849	514.407	6
	scaffold_1781	LG1	142407	144	1790	480.451	6
	scaffold_628	LG1	163431	127	1407	478.969	16
	scaffold_1089	LG1	156276	124	1517	433.903	9
	scaffold_869	LG1	139478	121	2151	557.967	6
	scaffold_944	LG1	149551	121	1574	471.438	6
	scaffold_1162	LG1	120114	121	1524	430.62	18
	scaffold_675	LG1	156206	120	1884	500.558	4
	scaffold_2572	LG1	151589	115	1197	436.191	15
	scaffold_797	LG1	141769	113	1861	451	4
	scaffold_1506	LG1	104985	100	1389	484.37	7
	scaffold_1567	LG1	94273	100	1793	526.93	6
	scaffold_1926	LG1	156959	95	2037	493.368	4
	scaffold_2093	LG1	179898	95	1416	446.411	13
	scaffold_3913	LG1	95609	87	1449	504.713	15
	scaffold_1703	LG1	95134	86	2311	528.5	11
	scaffold_1663	LG1	101434	85	2494	473.565	9
	scaffold_2741	LG1	83846	85	2101	613.518	5
	scaffold_1341	LG1	114378	79	1222	442.051	4
	scaffold_1814	LG1	85409	79	1004	451.797	14
	scaffold_2213	LG1	90246	79	1549	513.962	2
	scaffold_510	LG1	182377	77	2053	496.909	10
	scaffold_1596	LG1	93002	74	1128	470.878	1
	scaffold_1959	LG1	81280	72	2005	603.417	1
	scaffold_2362	LG1	70588	72	1706	501.069	6
	scaffold_5010	LG1	61453	71	2780	586.197	0
	scaffold_2950	LG1	60080	58	1386	470.155	2
	scaffold_3264	LG1	55535	54	1607	553.481	1
	scaffold_2136	LG1	107029	53	993	406.623	6
	scaffold_2095	LG1	77503	48	2362	533.896	3
	scaffold_3549	LG1	51682	46	1119	497.717	2
	scaffold_5576	LG1	48376	43	1700	514.302	1
	scaffold_2932	LG1	60397	41	1231	402.317	10
	scaffold_4768	LG1	44125	40	932	477.85	1
	scaffold_4429	LG1	75838	39	1411	379.872	13
	scaffold_4372	LG1	43531	32	1182	521.219	1
	scaffold_8321	LG1	45151	32	1681	485.938	8
	scaffold_5332	LG1	36702	29	1398	610.793	0
	scaffold_4224	LG1	44664	28	1351	509	1
	scaffold_5360	LG1	36542	28	777	437.893	7
	scaffold_10570	LG1	31270	28	1224	385.464	6
	scaffold_10796	LG1	32211	27	1161	408.926	7
	scaffold_5861	LG1	40044	25	1478	365.56	0
	scaffold_11497	LG1	27626	25	947	512.2	0
	scaffold_10233	LG1	24298	24	1255	427.417	2
	scaffold_6160	LG1	32128	23	1411	578.87	1
	scaffold_9819	LG1	28563	23	1850	533.435	4
	scaffold_5837	LG1	33684	22	1242	422.409	0
	scaffold_7898	LG1	30238	21	952	440.333	3
	scaffold_12248	LG1	28843	19	659	367.632	6
	scaffold_20610	LG1	10693	17	1029	408.706	1
	scaffold_23439	LG1	14217	16	1400	411.812	2
	scaffold_7839	LG1	34728	15	1198	555.533	2
	scaffold_11645	LG1	26193	15	1012	404.6	2
	scaffold_9536	LG1	20483	12	711	356.333	1
	scaffold_13345	LG1	13620	12	706	255.5	0
	scaffold_13837	LG1	12966	12	625	273.5	4
	scaffold_14564	LG1	12078	12	722	356.167	3
	scaffold_14914	LG1	11658	11	960	420.364	0
	scaffold_11075	LG1	17251	10	925	390.5	5
	scaffold_12622	LG1	14689	10	1028	494.8	0
	scaffold_17103	LG1	11503	7	567	366.286	5
	scaffold_18299	LG1	8456	7	1032	524.429	0
	scaffold_14104	LG1	12637	6	683	462.167	4
	scaffold_4	LG2	759614	6	768	362.167	63
	scaffold_6941	LG2	30343	3	516	324	0
	scaffold_11514	LG3	16548	10	794	428.8	0
	scaffold_561	LG4	173036	2	975	706.5	8
	scaffold_2968	LG7	118636	9	948	463.444	12
	scaffold_992	LG8	182623	4	544	426.25	14
	scaffold_7471	LG9	51132	27	1132	508.556	8
	scaffold_667	LG9	266422	3	357	275.333	20
	scaffold_3206	LG9	56408	2	443	424	5
	scaffold_55	LG10	752364	7	1147	521.857	32
	scaffold_18	LG10	641153	2	509	403.5	51
	scaffold_1374	LG10	138602	2	395	326	2
	scaffold_28	LG11	657505	2	496	351	29
	scaffold_23	LG12	1000275	4	637	284.25	38
	scaffold_8	LG12	1068265	2	330	327	62
	scaffold_5680	LG13	58127	14	794	363.357	5
	scaffold_76	LG13	365257	5	860	473	21
	scaffold_267	LG14	244954	3	290	224	12
	scaffold_483	LG14	239658	3	301	239.333	23
	scaffold_84	LG15	356716	9	537	346.556	6
	scaffold_659	LG16	158621	19	1144	448.211	5
	scaffold_120	LG19	361512	30	1044	448.767	21
	scaffold_1092	LG19	117372	3	346	314.667	4
	scaffold_1110	LG19	116497	3	823	496.667	6
	scaffold_12	Other	582125	516	2145	516.229	10
	scaffold_997	Other	320650	329	2850	548.809	27
	scaffold_297	Other	382773	289	1422	477.696	10
	scaffold_256	Other	367658	283	2082	505.774	14
	scaffold_71	Other	370580	277	1587	487.076	13
	scaffold_135	Other	315354	277	1853	497.408	20
	scaffold_2145	Other	211796	267	1770	487.397	12
	scaffold_195	Other	273441	259	3111	528.181	15
	scaffold_224	Other	515516	257	1663	478.72	20
	scaffold_52	Other	404227	252	2845	540.25	14
	scaffold_94	Other	340595	251	1735	492.124	10
	scaffold_1065	Other	281560	247	2768	537.239	20
	scaffold_198	Other	272397	240	2239	490.575	9
	scaffold_1271	Other	282966	240	2131	580.183	13
	scaffold_427	Other	229502	238	1768	488.08	20
	scaffold_180	Other	280466	236	2226	504	5
	scaffold_325	Other	246843	235	2134	530.038	6
	scaffold_307	Other	239120	234	1801	522.124	13
	scaffold_156	Other	322965	231	1930	556.139	8
	scaffold_953	Other	216991	227	1581	559.449	13
	scaffold_763	Other	178164	211	2003	483.882	16
	scaffold_286	Other	239727	207	1611	506.691	5
	scaffold_544	Other	244669	206	1763	529.049	5
	scaffold_369	Other	244429	205	1994	572.746	15
	scaffold_328	Other	225039	202	1991	494.99	5
	scaffold_1119	Other	214096	202	1681	539.53	22
	scaffold_122	Other	352371	197	2032	498.305	13
	scaffold_435	Other	244809	193	1986	518.544	13
	scaffold_1157	Other	189040	193	2545	530.902	8
	scaffold_418	Other	203183	189	1647	538.672	10
	scaffold_806	Other	195599	189	1400	488.974	6
	scaffold_257	Other	247499	188	2103	495.394	4
	scaffold_1990	Other	210644	186	1519	468.065	9
	scaffold_695	Other	154205	181	1852	478.564	7
	scaffold_355	Other	219770	178	1464	515.517	8
	scaffold_1262	Other	198086	176	2026	520.335	10
	scaffold_1029	Other	223626	172	1798	492.744	19
	scaffold_559	Other	196773	171	1671	514.871	6
	scaffold_2428	Other	174217	170	1635	465	20
	scaffold_1357	Other	148014	169	2933	503.101	12
	scaffold_545	Other	174417	164	1133	468.098	5
	scaffold_908	Other	169279	164	2300	561.878	16
	scaffold_803	Other	168624	163	2932	569.515	9
	scaffold_608	Other	166135	161	1737	460.925	3
	scaffold_1012	Other	199896	159	2103	498.516	7
	scaffold_391	Other	282870	158	2256	529.601	14
	scaffold_456	Other	194109	158	1331	448.418	14
	scaffold_911	Other	206135	157	2341	545.809	4
	scaffold_1222	Other	152030	157	1835	523.656	10
	scaffold_2314	Other	224405	157	1674	523.522	8
	scaffold_460	Other	193535	156	1794	484.75	20
	scaffold_735	Other	148849	155	1421	510.123	6
	scaffold_3006	Other	158620	154	1570	464.955	10
	scaffold_569	Other	172348	152	2022	549.691	6
	scaffold_754	Other	172889	152	1409	450.224	17
	scaffold_938	Other	128797	152	1744	510.336	7
	scaffold_551	Other	176848	151	1376	481.874	15
	scaffold_524	Other	179757	149	1267	453.691	4
	scaffold_701	Other	156221	149	1979	442.772	10
	scaffold_848	Other	137267	147	2199	558.027	3
	scaffold_1744	Other	142608	142	2500	507.232	6
	scaffold_733	Other	149062	140	2176	562.229	9
	scaffold_1128	Other	162355	139	2053	495.604	5
	scaffold_1342	Other	130307	139	1534	477.209	2
	scaffold_2183	Other	149426	138	1793	491.022	14
	scaffold_798	Other	141732	136	1439	537.235	5
	scaffold_890	Other	160720	133	3066	537.782	9
	scaffold_719	Other	150951	130	1958	484.646	5
	scaffold_1117	Other	140468	130	1245	465.523	9
	scaffold_1485	Other	104664	130	1969	481.192	7
	scaffold_702	Other	153494	129	1386	483.287	6
	scaffold_1356	Other	188006	129	1539	484.992	20
	scaffold_1695	Other	113224	129	2020	511.116	14
	scaffold_852	Other	137024	128	1249	449.242	5
	scaffold_1004	Other	125338	127	1582	462	2
	scaffold_827	Other	140038	126	1588	507.706	9
	scaffold_723	Other	150280	125	1639	522.44	1
	scaffold_872	Other	135810	125	3052	473.296	7
	scaffold_760	Other	146074	124	1789	504.968	6
	scaffold_1039	Other	160811	124	1784	415.202	20
	scaffold_2082	Other	105878	124	1537	465.129	8
	scaffold_3469	Other	102219	123	1229	460.854	13
	scaffold_1010	Other	136947	121	2784	520.132	4
	scaffold_1209	Other	144123	120	1369	433.583	19
	scaffold_1637	Other	131615	120	1522	456.55	5
	scaffold_871	Other	135866	119	1761	496.269	12
	scaffold_885	Other	133840	119	1449	500.571	3
	scaffold_1125	Other	115571	118	1606	462.847	8
	scaffold_5710	Other	129927	118	1792	433.559	13
	scaffold_820	Other	144248	117	1507	513.026	11
	scaffold_955	Other	127400	117	1287	489.761	2
	scaffold_663	Other	158258	114	1541	522.175	5
	scaffold_2261	Other	154516	113	1737	440.655	14
	scaffold_87	Other	346929	111	1780	547.838	14
	scaffold_1054	Other	119649	111	1396	486.387	2
	scaffold_793	Other	142411	109	1467	531.569	5
	scaffold_1302	Other	105911	108	1318	452.333	6
	scaffold_1570	Other	119485	108	1763	506.269	15
	scaffold_1730	Other	92201	107	1823	467.682	5
	scaffold_3441	Other	95810	107	1384	430.813	14
	scaffold_4718	Other	84648	107	1505	431.729	9
	scaffold_2690	Other	80974	106	1295	430.972	5
	scaffold_704	Other	155330	105	1248	489.305	4
	scaffold_1086	Other	149328	105	1688	503.181	1
	scaffold_1145	Other	129206	105	1543	528.171	9
	scaffold_1779	Other	86625	105	2005	499.895	5
	scaffold_2094	Other	84082	104	1500	437.452	6
	scaffold_1035	Other	135494	103	1639	537.359	4
	scaffold_1943	Other	97657	103	1811	451.825	3
	scaffold_1172	Other	140619	102	1417	526	9
	scaffold_3056	Other	119745	101	1198	509.752	7
	scaffold_791	Other	221944	100	1899	545.07	15
	scaffold_1002	Other	123763	100	1238	478.43	6
	scaffold_2349	Other	87589	100	2098	463.4	7
	scaffold_1389	Other	107570	99	1246	492.384	1
	scaffold_1604	Other	92835	99	1439	445.475	3
	scaffold_1034	Other	121186	97	1527	509.237	3
	scaffold_1297	Other	117833	97	2166	599.845	1
	scaffold_4756	Other	77104	96	1400	419.531	9
	scaffold_648	Other	357573	95	1023	383.853	36
	scaffold_772	Other	144228	95	1136	486.495	11
	scaffold_1585	Other	93573	95	1817	539.621	6
	scaffold_1237	Other	111901	93	1477	520.785	1
	scaffold_1758	Other	112858	92	2346	571.609	3
	scaffold_2794	Other	94801	92	1150	409.902	15
	scaffold_3783	Other	78666	92	1502	503.859	4
	scaffold_1522	Other	153279	91	1087	431.341	11
	scaffold_976	Other	125666	90	1745	463.5	1
	scaffold_1513	Other	97733	88	1525	529.364	8
	scaffold_1763	Other	90462	88	2490	495.193	8
	scaffold_2667	Other	77465	88	1294	424.136	12
	scaffold_4469	Other	74873	88	1855	489.341	7
	scaffold_1499	Other	104104	87	1189	515.034	11
	scaffold_1060	Other	129534	85	1999	525.553	13
	scaffold_2713	Other	64153	84	1410	401.381	8
	scaffold_4226	Other	82951	84	1762	498.881	7
	scaffold_2225	Other	79420	83	1859	478.795	3
	scaffold_2132	Other	153370	82	1078	428.951	9
	scaffold_104	Other	524010	81	958	434.444	26
	scaffold_1511	Other	96274	81	1745	508.358	4
	scaffold_2486	Other	110701	81	1052	407.704	22
	scaffold_3938	Other	72859	81	1293	412.519	6
	scaffold_4298	Other	108628	81	1341	480.914	6
	scaffold_1467	Other	98301	80	1727	546.15	0
	scaffold_1855	Other	125560	80	2193	497.688	1
	scaffold_1601	Other	92906	79	1514	444.975	7
	scaffold_1991	Other	99645	79	1521	509.228	19
	scaffold_2535	Other	67354	79	1458	477.19	2
	scaffold_3763	Other	89994	79	1933	583.278	2
	scaffold_3910	Other	78820	79	1595	435.696	5
	scaffold_5367	Other	71116	79	1586	434.949	6
	scaffold_2077	Other	78044	78	914	370.846	3
	scaffold_7319	Other	86656	77	1309	488.195	17
	scaffold_1227	Other	110118	76	1641	557.026	2
	scaffold_2670	Other	67388	76	2006	500.684	5
	scaffold_2684	Other	79475	76	1686	450.118	16
	scaffold_2759	Other	63260	76	2020	459.882	9
	scaffold_4603	Other	83104	76	1225	457.645	5
	scaffold_2570	Other	66743	75	2104	495.507	5
	scaffold_5320	Other	71901	75	1641	415.707	8
	scaffold_67	Other	374163	74	2068	574.378	13
	scaffold_1967	Other	92577	74	1435	449.5	2
	scaffold_2300	Other	97991	73	1671	504.178	5
	scaffold_3318	Other	65960	73	1527	407.603	11
	scaffold_1715	Other	88661	72	1490	570.25	1
	scaffold_2020	Other	79862	72	1734	494.931	1
	scaffold_2462	Other	69261	72	1652	482.25	6
	scaffold_3336	Other	56074	72	1642	410.208	6
	scaffold_1862	Other	83687	71	1307	525.535	8
	scaffold_2446	Other	69051	71	1658	609.423	2
	scaffold_2740	Other	63571	71	1470	487.845	5
	scaffold_4314	Other	106796	71	1479	494.028	0
	scaffold_1722	Other	88544	70	1459	610.729	5
	scaffold_2537	Other	70410	70	1425	558.757	2
	scaffold_3682	Other	50276	70	1560	462.529	3
	scaffold_4595	Other	82544	70	1041	396.243	18
	scaffold_3978	Other	90561	69	1425	413.42	12
	scaffold_4419	Other	74491	69	1465	443.986	5
	scaffold_1852	Other	83954	68	1482	581.147	1
	scaffold_2186	Other	88160	68	1236	440.368	10
	scaffold_2956	Other	88633	68	1518	556.588	4
	scaffold_3927	Other	64753	68	1138	403	10
	scaffold_1749	Other	89461	67	1047	493.478	4
	scaffold_3272	Other	114632	67	2241	615.731	9
	scaffold_4748	Other	71037	67	1818	471.224	3
	scaffold_393	Other	281854	66	2895	529.455	9
	scaffold_1531	Other	95742	66	1719	492.561	0
	scaffold_1569	Other	94067	66	1364	500.788	5
	scaffold_3574	Other	59767	66	1367	458.47	12
	scaffold_3746	Other	109812	66	2110	534.424	2
	scaffold_5227	Other	72690	66	1132	435.636	11
	scaffold_5730	Other	74369	66	1905	440.97	12
	scaffold_3041	Other	58826	65	1375	459.815	4
	scaffold_5040	Other	66732	65	1366	410.015	10
	scaffold_5311	Other	56239	65	1473	417.369	2
	scaffold_2277	Other	83125	64	1493	526.219	7
	scaffold_2898	Other	60947	64	1432	479.266	3
	scaffold_2309	Other	71898	63	1010	440.905	4
	scaffold_2412	Other	69596	63	1314	481.73	5
	scaffold_3928	Other	83120	63	1885	489.603	2
	scaffold_7050	Other	72983	63	1784	406.794	8
	scaffold_1632	Other	91884	62	1172	500.806	8
	scaffold_1948	Other	81516	62	1056	509.435	2
	scaffold_2896	Other	88812	62	1444	562.823	7
	scaffold_4362	Other	43640	62	887	394.661	3
	scaffold_8453	Other	75499	62	1058	405.468	1
	scaffold_1951	Other	81425	61	1517	533.066	1
	scaffold_2366	Other	72971	61	950	383.639	10
	scaffold_109	Other	495503	60	1840	397.267	26
	scaffold_3244	Other	55777	60	1481	462.533	3
	scaffold_3918	Other	55401	60	1177	426.983	4
	scaffold_4227	Other	44634	60	972	378.1	8
	scaffold_5292	Other	62268	60	1629	429.183	0
	scaffold_7036	Other	51218	60	1054	379.533	5
	scaffold_1746	Other	87825	59	1556	422.864	11
	scaffold_2267	Other	72859	59	1880	589.492	2
	scaffold_2359	Other	70646	59	1191	492.678	7
	scaffold_2630	Other	68446	59	945	421.068	10
	scaffold_4058	Other	68432	59	1221	416.797	10
	scaffold_2106	Other	82649	58	1100	428.017	3
	scaffold_2233	Other	73517	58	1199	488.466	3
	scaffold_3023	Other	59048	58	1074	457.052	1
	scaffold_3592	Other	64155	58	1926	533.741	2
	scaffold_3599	Other	70331	58	1537	398.069	8
	scaffold_3781	Other	51877	58	1111	435.569	4
	scaffold_823	Other	143174	57	1501	470.509	6
	scaffold_2210	Other	74164	57	1245	591.316	2
	scaffold_2284	Other	80068	57	1862	458.175	7
	scaffold_2452	Other	68947	57	2095	569.333	4
	scaffold_4689	Other	58818	57	1262	423.86	2
	scaffold_1148	Other	184784	56	1241	413.643	7
	scaffold_2172	Other	75323	56	1904	581.75	2
	scaffold_3328	Other	105105	56	1454	588.054	1
	scaffold_3530	Other	62956	56	1507	468.196	3
	scaffold_3722	Other	62040	56	1615	492.75	10
	scaffold_3964	Other	49291	56	1322	365.446	6
	scaffold_5285	Other	36981	56	1075	394.143	3
	scaffold_1738	Other	120889	55	1623	517.309	1
	scaffold_2337	Other	89260	55	2176	486.127	10
	scaffold_2618	Other	74229	55	1198	524.218	1
	scaffold_4351	Other	55659	55	1856	533.473	0
	scaffold_6853	Other	49320	55	1462	432.091	5
	scaffold_7489	Other	52756	55	1549	428.509	7
	scaffold_8028	Other	50677	55	1399	498.764	2
	scaffold_2091	Other	116209	54	1253	518.741	11
	scaffold_2457	Other	83183	54	975	423.204	2
	scaffold_5800	Other	47032	54	1399	438.981	4
	scaffold_6307	Other	59747	54	957	393.741	0
	scaffold_372	Other	213454	53	1644	571.491	9
	scaffold_1817	Other	85285	53	1240	532.623	1
	scaffold_2748	Other	78506	53	1059	427.264	1
	scaffold_4816	Other	53913	53	1752	508.925	2
	scaffold_9098	Other	46371	53	1159	401.925	4
	scaffold_1921	Other	82088	52	1462	487.058	8
	scaffold_4587	Other	41619	52	1245	414.942	4
	scaffold_5919	Other	33257	52	1528	382	4
	scaffold_2146	Other	97635	51	1391	445.235	3
	scaffold_7887	Other	33467	51	1180	378.667	3
	scaffold_3225	Other	56131	50	1358	489.58	1
	scaffold_3425	Other	53426	50	1357	434.62	6
	scaffold_5248	Other	51071	50	979	381.56	9
	scaffold_2984	Other	60554	49	1683	510.327	1
	scaffold_3007	Other	59249	49	1292	432	1
	scaffold_4229	Other	47446	49	1523	498.878	1
	scaffold_5835	Other	54271	49	1112	405.796	8
	scaffold_341	Other	243000	48	1283	393.729	25
	scaffold_1952	Other	81386	48	1075	467.688	5
	scaffold_2971	Other	59760	48	891	407.042	16
	scaffold_3285	Other	55145	48	1328	489.917	5
	scaffold_3307	Other	54855	48	1590	450.104	0
	scaffold_3980	Other	67888	48	661	335.396	2
	scaffold_4307	Other	72587	48	1652	524.562	9
	scaffold_5783	Other	54754	48	873	351.479	0
	scaffold_2251	Other	73147	47	1055	462.064	4
	scaffold_3268	Other	80390	47	1032	412.319	11
	scaffold_3571	Other	75506	47	1620	509.277	5
	scaffold_3689	Other	50462	47	1692	546.638	5
	scaffold_4462	Other	42754	47	1076	455.234	4
	scaffold_6403	Other	42621	47	923	372.149	3
	scaffold_3456	Other	54921	46	1298	488.065	2
	scaffold_3956	Other	51947	46	1205	500.543	8
	scaffold_4365	Other	58058	46	1495	507.935	4
	scaffold_5084	Other	38116	46	1966	481.978	2
	scaffold_5302	Other	45100	46	1066	475.848	5
	scaffold_9606	Other	33183	46	1537	469.913	5
	scaffold_2305	Other	119945	45	1055	371.978	24
	scaffold_4615	Other	41417	45	880	394.644	6
	scaffold_8004	Other	48299	45	1131	392.267	4
	scaffold_9422	Other	54040	45	858	404.089	8
	scaffold_2678	Other	66771	44	1067	398.568	11
	scaffold_2751	Other	63373	44	1189	449.682	0
	scaffold_4185	Other	44939	44	1186	389.932	6
	scaffold_6054	Other	32670	44	951	355.455	8
	scaffold_6546	Other	66209	44	1176	372.295	17
	scaffold_6587	Other	69561	44	1092	422.5	3
	scaffold_7305	Other	27094	44	741	374.75	2
	scaffold_7762	Other	50705	44	1224	430.773	0
	scaffold_9906	Other	45387	44	1200	485.818	6
	scaffold_2785	Other	63035	43	1464	670.767	0
	scaffold_2871	Other	64270	43	1097	395.349	6
	scaffold_3141	Other	57308	43	1570	490.349	1
	scaffold_3209	Other	56367	43	1136	516.977	0
	scaffold_3517	Other	52125	43	1120	440.512	8
	scaffold_3899	Other	50015	43	1666	457.07	1
	scaffold_8354	Other	42560	43	1263	504.628	2
	scaffold_9106	Other	28604	43	1303	376.791	1
	scaffold_1945	Other	84677	42	1842	534.167	1
	scaffold_2494	Other	85767	42	2032	599.952	3
	scaffold_2746	Other	63480	42	1113	478.976	3
	scaffold_3062	Other	58497	42	1380	497.81	0
	scaffold_3147	Other	57228	42	1132	472.619	2
	scaffold_3203	Other	56437	42	1128	415.429	10
	scaffold_3233	Other	55910	42	1486	532.929	1
	scaffold_3576	Other	51346	42	1967	564.786	1
	scaffold_3992	Other	56435	42	1443	560.571	6
	scaffold_4025	Other	46635	42	1211	432.024	12
	scaffold_4189	Other	74422	42	1349	452.905	0
	scaffold_5515	Other	37151	42	1871	546.714	6
	scaffold_5685	Other	37666	42	1157	449.071	4
	scaffold_6562	Other	30128	42	1164	372.548	4
	scaffold_12458	Other	40959	42	1340	412.405	1
	scaffold_2544	Other	72629	41	1327	530.805	0
	scaffold_2976	Other	59731	41	1431	494.512	1
	scaffold_3961	Other	47274	41	933	439.171	1
	scaffold_4519	Other	62743	41	946	431.317	4
	scaffold_4736	Other	40599	41	1470	428.805	4
	scaffold_6865	Other	31844	41	969	418.293	2
	scaffold_10162	Other	37195	41	666	325.732	2
	scaffold_2289	Other	72302	40	965	426.8	8
	scaffold_3226	Other	67985	40	1205	450.65	4
	scaffold_3312	Other	54801	40	865	343.05	12
	scaffold_4440	Other	42895	40	1371	459.25	3
	scaffold_4557	Other	41957	40	924	427.225	5
	scaffold_5713	Other	43242	40	1047	416.1	5
	scaffold_5921	Other	33458	40	1264	378.025	2
	scaffold_6276	Other	31440	40	767	359	1
	scaffold_7857	Other	37123	40	1266	459.825	8
	scaffold_10937	Other	37081	40	1529	484.5	1
	scaffold_11985	Other	41200	40	989	380.825	8
	scaffold_3339	Other	54448	39	1754	500.333	3
	scaffold_4205	Other	44780	39	1203	455.641	1
	scaffold_4248	Other	44456	39	1409	510.103	0
	scaffold_4348	Other	46638	39	1216	471.821	2
	scaffold_4353	Other	43714	39	677	381.795	2
	scaffold_4566	Other	41856	39	2024	576.821	2
	scaffold_4870	Other	39654	39	1006	424.513	4
	scaffold_5909	Other	60553	39	1262	532.128	0
	scaffold_6834	Other	46833	39	1241	443.744	6
	scaffold_1555	Other	94738	38	1090	508.789	2
	scaffold_3486	Other	55067	38	1322	415.842	1
	scaffold_3849	Other	48281	38	1272	468.974	4
	scaffold_4115	Other	46810	38	1138	467.763	5
	scaffold_4482	Other	45656	38	1756	487.079	5
	scaffold_4668	Other	67511	38	1790	485.395	6
	scaffold_7625	Other	25868	38	1047	381.184	2
	scaffold_10043	Other	35060	38	996	367.711	6
	scaffold_1690	Other	89283	37	1277	430.757	9
	scaffold_2224	Other	73774	37	1239	485.189	0
	scaffold_3966	Other	47235	37	1440	580.541	1
	scaffold_5357	Other	53766	37	1404	598.946	15
	scaffold_5377	Other	36399	37	1590	548.676	1
	scaffold_5563	Other	35308	37	1123	494.892	1
	scaffold_7243	Other	44373	37	1451	462.486	3
	scaffold_9042	Other	34116	37	1974	395.324	2
	scaffold_2436	Other	69244	36	1618	544.056	0
	scaffold_2836	Other	62153	36	1991	446.083	7
	scaffold_4029	Other	48288	36	1118	451.722	0
	scaffold_4734	Other	40628	36	2246	577.444	2
	scaffold_4923	Other	39262	36	1280	451.444	0
	scaffold_5042	Other	54818	36	806	396	1
	scaffold_5593	Other	35152	36	1716	540	2
	scaffold_5596	Other	35132	36	1439	499.611	1
	scaffold_6305	Other	39168	36	991	387.806	2
	scaffold_6354	Other	32828	36	1205	489.028	2
	scaffold_6964	Other	46793	36	1266	505.75	2
	scaffold_7108	Other	29476	36	1723	444.389	1
	scaffold_12013	Other	32215	36	743	367.5	7
	scaffold_14410	Other	12270	36	412	187.944	0
	scaffold_1616	Other	120665	35	1068	474.971	10
	scaffold_3019	Other	59870	35	1184	460.6	8
	scaffold_3817	Other	60191	35	1248	435.971	9
	scaffold_4688	Other	40941	35	1491	489.429	4
	scaffold_4811	Other	40073	35	1625	564.543	2
	scaffold_5346	Other	36629	35	1115	478.857	1
	scaffold_5791	Other	73979	35	925	409.571	2
	scaffold_6652	Other	30685	35	800	363.486	2
	scaffold_9761	Other	27059	35	1137	408.8	2
	scaffold_3000	Other	59387	34	789	354.529	14
	scaffold_3131	Other	63355	34	773	378.647	10
	scaffold_3246	Other	55766	34	1416	573.235	1
	scaffold_4171	Other	46202	34	1424	542.5	3
	scaffold_5542	Other	35417	34	1655	461.176	4
	scaffold_6479	Other	37289	34	1015	434.853	2
	scaffold_6664	Other	29686	34	1298	420.676	6
	scaffold_7467	Other	52626	34	1087	458.676	15
	scaffold_8581	Other	34820	34	1257	451.647	4
	scaffold_10287	Other	36463	34	940	324.206	3
	scaffold_10740	Other	30574	34	1476	556.294	1
	scaffold_11770	Other	30939	34	1960	484.324	4
	scaffold_16683	Other	28884	34	814	299.529	7
	scaffold_2987	Other	59552	33	985	493.606	0
	scaffold_4493	Other	56879	33	938	389.333	4
	scaffold_5369	Other	47131	33	1145	418.788	3
	scaffold_6437	Other	30708	33	2039	450.758	2
	scaffold_6447	Other	30670	33	1236	396.333	9
	scaffold_6814	Other	33599	33	1161	485.485	2
	scaffold_7137	Other	27718	33	688	314.455	3
	scaffold_8325	Other	26034	33	1092	393.515	8
	scaffold_8649	Other	36678	33	971	345.636	5
	scaffold_9112	Other	37142	33	1394	506.182	4
	scaffold_2063	Other	78576	32	1283	517.438	2
	scaffold_3883	Other	48003	32	1447	528.562	4
	scaffold_4627	Other	41353	32	1330	567.844	0
	scaffold_5434	Other	39068	32	901	464.531	1
	scaffold_6284	Other	47196	32	851	379.281	2
	scaffold_6466	Other	42344	32	1665	604.969	2
	scaffold_7004	Other	28268	32	1441	532.344	2
	scaffold_7916	Other	32799	32	2370	497.969	7
	scaffold_9742	Other	27675	32	1020	393.25	5
	scaffold_3215	Other	56299	31	1556	484.355	0
	scaffold_3570	Other	51391	31	1143	490.935	0
	scaffold_3705	Other	50010	31	1786	611.613	0
	scaffold_5029	Other	38549	31	1405	577.742	0
	scaffold_5628	Other	34940	31	1238	519.839	4
	scaffold_5763	Other	53628	31	1869	576.677	1
	scaffold_6322	Other	47438	31	973	427.323	4
	scaffold_6895	Other	53627	31	872	417.742	6
	scaffold_7265	Other	35820	31	876	385.161	3
	scaffold_7842	Other	25236	31	1036	441.419	2
	scaffold_10073	Other	32064	31	1834	574.548	0
	scaffold_11397	Other	24429	31	975	372.032	1
	scaffold_13281	Other	26994	31	1321	398	3
	scaffold_15786	Other	32512	31	1341	491.419	6
	scaffold_272	Other	243396	30	770	370.2	19
	scaffold_808	Other	141102	30	957	430.9	4
	scaffold_4161	Other	45156	30	1561	580.567	1
	scaffold_5105	Other	49335	30	975	494.833	8
	scaffold_5552	Other	38014	30	994	473.1	0
	scaffold_5632	Other	34907	30	1126	493.567	6
	scaffold_5649	Other	34789	30	1426	588.5	3
	scaffold_6117	Other	33135	30	914	500.867	0
	scaffold_6226	Other	31751	30	881	354.167	1
	scaffold_7321	Other	29645	30	810	365.333	4
	scaffold_7954	Other	47279	30	1296	449.433	6
	scaffold_9562	Other	45169	30	1344	397.967	1
	scaffold_10051	Other	27693	30	1710	373.233	6
	scaffold_10207	Other	24167	30	1468	495.4	1
	scaffold_10387	Other	38917	30	1120	465.367	5
	scaffold_12814	Other	25666	30	1040	470.467	1
	scaffold_13203	Other	29688	30	1016	465.7	3
	scaffold_564	Other	188376	29	1061	493.793	11
	scaffold_4830	Other	51760	29	917	412.621	11
	scaffold_6261	Other	60128	29	1380	565.931	0
	scaffold_6473	Other	30522	29	1343	525.69	0
	scaffold_6628	Other	41637	29	1215	535.724	1
	scaffold_7189	Other	27533	29	871	446.207	3
	scaffold_7292	Other	28090	29	1032	385.172	2
	scaffold_7593	Other	25975	29	652	383.621	6
	scaffold_7699	Other	42842	29	923	348.207	7
	scaffold_8878	Other	27795	29	1796	520	0
	scaffold_10318	Other	29024	29	793	400.414	6
	scaffold_12032	Other	37895	29	603	302.828	20
	scaffold_12604	Other	24435	29	697	343.655	7
	scaffold_1685	Other	100797	28	3126	619.286	6
	scaffold_1788	Other	86238	28	861	385	3
	scaffold_3265	Other	55533	28	1148	471.107	3
	scaffold_3537	Other	51860	28	1123	411.071	2
	scaffold_3939	Other	47415	28	1248	489.929	1
	scaffold_4474	Other	42666	28	1360	389.429	3
	scaffold_4535	Other	42091	28	1190	431.25	1
	scaffold_4682	Other	93804	28	1334	433	8
	scaffold_5382	Other	36379	28	1261	498.107	3
	scaffold_5519	Other	35542	28	1811	676.786	0
	scaffold_5633	Other	34905	28	1087	335.429	7
	scaffold_5960	Other	33083	28	904	443.143	1
	scaffold_5980	Other	45729	28	945	360.321	4
	scaffold_6561	Other	32305	28	1580	441.143	4
	scaffold_6655	Other	29724	28	1484	643.75	0
	scaffold_6954	Other	28499	28	931	397.607	5
	scaffold_7421	Other	26598	28	1010	375.464	2
	scaffold_7747	Other	25505	28	1281	436.5	1
	scaffold_9648	Other	36768	28	840	366.107	14
	scaffold_10251	Other	34547	28	737	330.75	1
	scaffold_10373	Other	33535	28	1099	416.893	2
	scaffold_11198	Other	40462	28	917	436.107	2
	scaffold_1472	Other	237062	27	1430	557.333	12
	scaffold_2134	Other	110660	27	1569	516.296	12
	scaffold_3575	Other	56396	27	1562	506.185	2
	scaffold_3724	Other	49734	27	2478	661.63	2
	scaffold_4911	Other	39369	27	1655	651.296	4
	scaffold_4976	Other	39322	27	1050	455.889	6
	scaffold_6345	Other	31170	27	803	343.222	2
	scaffold_6482	Other	41968	27	583	308.63	5
	scaffold_6866	Other	28827	27	1675	589.037	2
	scaffold_10720	Other	17922	27	1322	430.778	4
	scaffold_12728	Other	18362	27	1100	358.926	5
	scaffold_12957	Other	28219	27	1305	431.704	2
	scaffold_18523	Other	20831	27	1226	347.333	3
	scaffold_1103	Other	116799	26	1090	449	2
	scaffold_2825	Other	62355	26	1824	608.462	3
	scaffold_4730	Other	41977	26	2097	674	3
	scaffold_5488	Other	35773	26	906	369.962	0
	scaffold_8538	Other	23069	26	1059	365.808	0
	scaffold_9220	Other	21252	26	1048	386.615	0
	scaffold_9447	Other	20695	26	940	377.423	5
	scaffold_9487	Other	20598	26	1062	459.808	2
	scaffold_10266	Other	20714	26	655	309.808	3
	scaffold_10541	Other	51877	26	930	375.269	11
	scaffold_10744	Other	22005	26	517	211.038	1
	scaffold_11560	Other	30938	26	771	426.538	0
	scaffold_12931	Other	21981	26	676	330.769	9
	scaffold_20869	Other	16298	26	1293	465.692	1
	scaffold_36916	Other	5640	26	340	193.192	0
	scaffold_4402	Other	43189	25	928	317.2	4
	scaffold_4598	Other	41522	25	1187	551.68	0
	scaffold_4879	Other	41447	25	1087	456.36	1
	scaffold_5768	Other	52162	25	595	331.68	8
	scaffold_6121	Other	37255	25	1029	444.12	5
	scaffold_6365	Other	31891	25	1157	407.52	5
	scaffold_6641	Other	29804	25	932	499.44	2
	scaffold_7129	Other	27748	25	904	421.44	0
	scaffold_7806	Other	25330	25	1369	541	2
	scaffold_8071	Other	34434	25	681	354.88	8
	scaffold_9762	Other	48705	25	992	476.4	7
	scaffold_9972	Other	19562	25	2633	492.6	2
	scaffold_11916	Other	27732	25	619	356.16	2
	scaffold_12306	Other	22145	25	1213	445.56	6
	scaffold_13587	Other	26308	25	1218	505.76	5
	scaffold_14706	Other	23762	25	966	446.24	0
	scaffold_20298	Other	16917	25	566	260.44	3
	scaffold_1977	Other	80874	24	1320	456.208	2
	scaffold_4147	Other	48451	24	1098	438.042	3
	scaffold_4167	Other	45105	24	1349	549.542	1
	scaffold_5172	Other	51893	24	1279	429.458	2
	scaffold_5554	Other	35365	24	2352	647.583	2
	scaffold_5833	Other	59258	24	542	309.792	8
	scaffold_6596	Other	30007	24	1393	376.667	2
	scaffold_6797	Other	29156	24	1146	612.458	0
	scaffold_7066	Other	27988	24	1038	420.875	0
	scaffold_7284	Other	27171	24	887	469.875	3
	scaffold_7493	Other	34746	24	1277	570.333	1
	scaffold_7953	Other	26848	24	1013	405.083	2
	scaffold_8068	Other	25464	24	887	332.917	3
	scaffold_8196	Other	50430	24	1028	430.5	7
	scaffold_9011	Other	24919	24	833	371.917	0
	scaffold_9186	Other	21328	24	1422	566.875	1
	scaffold_9352	Other	22746	24	993	415	2
	scaffold_9877	Other	37541	24	1277	450.833	3
	scaffold_10274	Other	32376	24	1413	550.208	0
	scaffold_11196	Other	17058	24	970	432.75	2
	scaffold_13743	Other	23965	24	607	305.708	3
	scaffold_17521	Other	18231	24	867	370.125	1
	scaffold_1202	Other	114251	23	1142	522.217	8
	scaffold_4987	Other	38851	23	1837	412	8
	scaffold_5274	Other	37031	23	1068	540.13	3
	scaffold_5660	Other	34731	23	1386	499.652	2
	scaffold_5889	Other	33391	23	1014	442.522	0
	scaffold_6020	Other	32836	23	1402	544.174	2
	scaffold_6246	Other	31644	23	1299	462.609	3
	scaffold_6280	Other	38485	23	908	358.913	15
	scaffold_6915	Other	28655	23	1219	656.783	0
	scaffold_7238	Other	52876	23	917	407.391	1
	scaffold_7377	Other	26798	23	1057	425.174	1
	scaffold_7562	Other	35880	23	1096	467.565	0
	scaffold_7626	Other	27482	23	839	433.391	2
	scaffold_8609	Other	24713	23	1071	402.913	6
	scaffold_8776	Other	23966	23	1090	433.435	0
	scaffold_8793	Other	22725	23	1291	537.957	2
	scaffold_8819	Other	31178	23	1512	443.565	5
	scaffold_9137	Other	38870	23	1263	406.522	2
	scaffold_10616	Other	18177	23	1336	399.826	0
	scaffold_11101	Other	20097	23	1524	510.217	1
	scaffold_11104	Other	31514	23	795	430.609	2
	scaffold_12188	Other	18631	23	1057	439.174	4
	scaffold_12309	Other	17573	23	660	323.13	3
	scaffold_12443	Other	15393	23	775	333.696	3
	scaffold_12910	Other	14223	23	1402	401.304	1
	scaffold_13007	Other	28023	23	713	451.609	3
	scaffold_14035	Other	13836	23	1057	367.304	3
	scaffold_15279	Other	17263	23	617	281.13	1
	scaffold_21070	Other	18623	23	1494	377	3
	scaffold_556	Other	202949	22	856	434.5	3
	scaffold_1127	Other	115443	22	1948	612.364	6
	scaffold_3825	Other	48419	22	1337	519.955	2
	scaffold_5878	Other	34614	22	1057	452.273	11
	scaffold_6676	Other	31087	22	1594	590.955	3
	scaffold_7674	Other	26427	22	982	395.045	0
	scaffold_7755	Other	29375	22	812	372.364	0
	scaffold_7838	Other	35013	22	954	542.682	3
	scaffold_8126	Other	25792	22	766	383.045	0
	scaffold_8127	Other	24253	22	1195	604.773	0
	scaffold_8280	Other	23770	22	1399	539.136	1
	scaffold_8397	Other	47741	22	1045	430.864	7
	scaffold_8414	Other	23425	22	1596	492.818	1
	scaffold_9390	Other	48340	22	831	423.409	6
	scaffold_10143	Other	25115	22	930	458.727	1
	scaffold_10668	Other	37357	22	677	324.091	2
	scaffold_10986	Other	27125	22	1296	415.636	3
	scaffold_11020	Other	29336	22	1428	453.682	3
	scaffold_11283	Other	24868	22	1934	410.318	1
	scaffold_101	Other	526537	21	744	305	32
	scaffold_3309	Other	54852	21	746	383.429	4
	scaffold_4411	Other	53311	21	952	439.667	8
	scaffold_4728	Other	43476	21	731	416.238	4
	scaffold_4757	Other	58973	21	779	389.19	5
	scaffold_5501	Other	45072	21	2152	654.381	2
	scaffold_6357	Other	31098	21	1175	530.714	1
	scaffold_6751	Other	30980	21	1393	611.524	0
	scaffold_6789	Other	29181	21	1418	559.571	2
	scaffold_7501	Other	26293	21	600	369.714	0
	scaffold_8009	Other	24665	21	1117	428.762	1
	scaffold_8063	Other	24474	21	903	449.095	2
	scaffold_8109	Other	33569	21	1577	578.952	1
	scaffold_8493	Other	23190	21	1516	496.286	3
	scaffold_8524	Other	25517	21	775	371.381	10
	scaffold_8701	Other	22648	21	1330	461.81	2
	scaffold_9068	Other	21652	21	797	398.333	0
	scaffold_9383	Other	24882	21	1265	425.619	3
	scaffold_9873	Other	22394	21	1185	343.81	3
	scaffold_10153	Other	30848	21	1698	503.857	0
	scaffold_10948	Other	20918	21	1065	381.952	2
	scaffold_10956	Other	20278	21	792	368.19	3
	scaffold_14369	Other	12320	21	788	364.762	3
	scaffold_14712	Other	22243	21	717	311	8
	scaffold_15574	Other	10955	21	1111	371.095	0
	scaffold_567	Other	172616	20	1026	461.15	12
	scaffold_1121	Other	197493	20	1117	490.5	3
	scaffold_1818	Other	85247	20	1658	585.3	1
	scaffold_5215	Other	37353	20	1217	357.2	9
	scaffold_5749	Other	34211	20	1839	634	0
	scaffold_6153	Other	32156	20	546	338	3
	scaffold_6601	Other	32749	20	653	324.9	12
	scaffold_6683	Other	43677	20	1293	578.25	2
	scaffold_7294	Other	27132	20	1037	506.9	1
	scaffold_7310	Other	31298	20	1453	582.35	2
	scaffold_7657	Other	25737	20	650	286.85	1
	scaffold_8244	Other	40029	20	887	399.8	13
	scaffold_8286	Other	24720	20	1087	467.35	2
	scaffold_8712	Other	22624	20	774	413.35	2
	scaffold_10178	Other	19126	20	1143	347.5	0
	scaffold_11016	Other	22720	20	554	307.8	1
	scaffold_11146	Other	17128	20	931	497.35	0
	scaffold_13792	Other	13016	20	762	286.65	0
	scaffold_14026	Other	20895	20	594	339.85	3
	scaffold_15389	Other	22088	20	737	350.65	2
	scaffold_493	Other	229007	19	1209	540.211	9
	scaffold_495	Other	194994	19	1683	455.474	7
	scaffold_2149	Other	79165	19	1123	444.895	4
	scaffold_3277	Other	80282	19	1117	439.579	6
	scaffold_5000	Other	38736	19	1337	582.211	3
	scaffold_5888	Other	40368	19	984	449.526	5
	scaffold_6192	Other	31929	19	1078	569.421	0
	scaffold_6241	Other	36697	19	1112	453.158	0
	scaffold_6528	Other	30278	19	1109	576.684	0
	scaffold_7139	Other	27700	19	813	464.474	3
	scaffold_7595	Other	25958	19	1200	542.263	0
	scaffold_7765	Other	25461	19	813	420.263	1
	scaffold_8461	Other	23267	19	1767	633.789	1
	scaffold_8680	Other	22721	19	1210	494.474	1
	scaffold_8820	Other	23807	19	756	447.579	0
	scaffold_8865	Other	22643	19	1069	480.211	3
	scaffold_8900	Other	22106	19	1202	578.737	1
	scaffold_8917	Other	25505	19	864	373.789	7
	scaffold_8999	Other	21836	19	1155	539.263	1
	scaffold_9059	Other	21667	19	890	355.789	4
	scaffold_9348	Other	30052	19	762	401.737	0
	scaffold_9389	Other	20838	19	719	386.211	0
	scaffold_10423	Other	39374	19	1198	399.842	8
	scaffold_11093	Other	17218	19	1093	377.895	4
	scaffold_12022	Other	31483	19	839	404.842	4
	scaffold_12298	Other	28073	19	1907	593.263	0
	scaffold_12652	Other	21636	19	746	382.053	3
	scaffold_13119	Other	28594	19	881	465.842	3
	scaffold_13251	Other	24689	19	1373	546.421	0
	scaffold_14203	Other	12522	19	660	309	1
	scaffold_14602	Other	27866	19	956	375.579	1
	scaffold_17794	Other	22998	19	1169	452.368	5
	scaffold_5350	Other	36590	18	1252	642.056	3
	scaffold_5989	Other	32960	18	1059	581.222	5
	scaffold_6177	Other	42253	18	1037	400.556	3
	scaffold_6433	Other	32316	18	1161	472.5	2
	scaffold_6730	Other	29412	18	2044	609.444	0
	scaffold_6877	Other	31210	18	1025	447.889	1
	scaffold_7021	Other	28176	18	1139	512.667	8
	scaffold_8081	Other	24414	18	684	382.222	0
	scaffold_8317	Other	23675	18	1238	541.222	4
	scaffold_8436	Other	23352	18	1080	479.722	0
	scaffold_9222	Other	21252	18	1682	543.722	2
	scaffold_10035	Other	19425	18	1359	520.333	4
	scaffold_10427	Other	18555	18	702	326.778	1
	scaffold_10456	Other	18501	18	815	410.667	3
	scaffold_11098	Other	17205	18	1641	491	1
	scaffold_12166	Other	18197	18	1174	495.056	2
	scaffold_12269	Other	15250	18	1126	407.778	1
	scaffold_12379	Other	36181	18	518	330.444	5
	scaffold_14963	Other	23224	18	665	333.056	3
	scaffold_15586	Other	17035	18	958	391.333	4
	scaffold_15606	Other	16007	18	757	385.278	1
	scaffold_357	Other	219903	17	834	368.588	9
	scaffold_4939	Other	78983	17	1641	465.529	10
	scaffold_4979	Other	38929	17	1232	540.824	1
	scaffold_6453	Other	30626	17	1223	529.471	0
	scaffold_6544	Other	31515	17	2056	659.353	1
	scaffold_7484	Other	26328	17	1047	467.529	0
	scaffold_7569	Other	32572	17	1051	360.529	3
	scaffold_7934	Other	30959	17	903	350.412	2
	scaffold_8050	Other	24521	17	1691	609.471	0
	scaffold_8161	Other	24145	17	1017	450.647	0
	scaffold_8177	Other	24093	17	978	520.824	0
	scaffold_8836	Other	22284	17	1023	463.059	2
	scaffold_9277	Other	21150	17	2300	702.647	0
	scaffold_9638	Other	20258	17	898	430.647	4
	scaffold_10252	Other	20329	17	1890	489.471	0
	scaffold_10613	Other	18178	17	864	455.412	0
	scaffold_11404	Other	16751	17	902	478.941	1
	scaffold_12754	Other	22109	17	621	389.765	1
	scaffold_12771	Other	14447	17	891	309.647	1
	scaffold_13128	Other	14535	17	795	416.471	0
	scaffold_14707	Other	27853	17	729	326.529	1
	scaffold_14868	Other	21750	17	1877	492.412	0
	scaffold_17084	Other	23450	17	635	337.647	5
	scaffold_17620	Other	10976	17	647	348.176	0
	scaffold_26027	Other	4326	17	500	196.353	0
	scaffold_434	Other	352784	16	627	359.062	15
	scaffold_1014	Other	205933	16	711	398	29
	scaffold_2001	Other	80433	16	863	491.25	5
	scaffold_4619	Other	41408	16	1075	422.312	0
	scaffold_5217	Other	37331	16	897	467.375	0
	scaffold_6279	Other	31421	16	1458	648.625	0
	scaffold_6455	Other	30621	16	732	330.875	6
	scaffold_7105	Other	40679	16	2122	555.812	3
	scaffold_7548	Other	26129	16	956	461.125	2
	scaffold_8137	Other	27646	16	591	375.812	3
	scaffold_8417	Other	25707	16	700	398.75	4
	scaffold_8774	Other	22453	16	869	400.75	2
	scaffold_8967	Other	21915	16	646	361	0
	scaffold_9264	Other	21169	16	1020	544.062	0
	scaffold_9265	Other	25232	16	1134	437.562	2
	scaffold_9431	Other	24445	16	864	510.688	1
	scaffold_9542	Other	25808	16	783	453.75	2
	scaffold_10131	Other	19205	16	718	401.938	0
	scaffold_10398	Other	20464	16	1198	488.062	2
	scaffold_10708	Other	17940	16	852	406.75	0
	scaffold_10928	Other	17534	16	890	441.125	2
	scaffold_10981	Other	17429	16	849	407.125	3
	scaffold_11067	Other	24294	16	972	499.812	1
	scaffold_11403	Other	23126	16	1364	475.125	2
	scaffold_12151	Other	15457	16	834	441.188	1
	scaffold_12358	Other	15110	16	1099	525.125	1
	scaffold_12398	Other	23974	16	968	377.625	3
	scaffold_12541	Other	18750	16	1233	480.125	3
	scaffold_13003	Other	15530	16	904	477.312	0
	scaffold_13134	Other	25223	16	1028	383.5	2
	scaffold_13189	Other	13804	16	1000	569	1
	scaffold_13426	Other	13502	16	897	313.125	0
	scaffold_14081	Other	12668	16	812	340	0
	scaffold_14452	Other	14368	16	732	326.75	1
	scaffold_14640	Other	27204	16	744	433.812	4
	scaffold_15568	Other	13105	16	829	367.938	3
	scaffold_15616	Other	10916	16	871	347.875	6
	scaffold_15915	Other	10619	16	1340	445.312	1
	scaffold_16469	Other	21181	16	1115	443.688	3
	scaffold_17466	Other	18495	16	637	346.75	3
	scaffold_18329	Other	20101	16	799	302.75	5
	scaffold_19779	Other	18357	16	987	463.5	4
	scaffold_22026	Other	13248	16	1073	361.562	1
	scaffold_2350	Other	72114	15	849	414	5
	scaffold_4042	Other	46447	15	1097	526.067	2
	scaffold_4815	Other	61737	15	1587	520.467	8
	scaffold_6901	Other	28712	15	1143	338.333	7
	scaffold_7923	Other	30474	15	783	341.867	6
	scaffold_8323	Other	23661	15	973	426.8	1
	scaffold_8352	Other	39928	15	1269	448.467	2
	scaffold_8817	Other	22338	15	1027	444.267	2
	scaffold_9467	Other	20639	15	930	507.8	1
	scaffold_9585	Other	22895	15	746	431.2	1
	scaffold_9833	Other	29117	15	1370	460.133	2
	scaffold_10835	Other	17689	15	1534	788	2
	scaffold_10906	Other	17583	15	984	365.333	2
	scaffold_10983	Other	20609	15	1021	471.6	6
	scaffold_11017	Other	19984	15	590	335.533	8
	scaffold_12644	Other	14652	15	719	377.067	2
	scaffold_12855	Other	23596	15	1431	559.8	0
	scaffold_13018	Other	23216	15	1329	552.267	7
	scaffold_14696	Other	15875	15	734	364.8	0
	scaffold_15434	Other	11865	15	734	368.4	1
	scaffold_16548	Other	14337	15	802	387.733	4
	scaffold_16907	Other	9682	15	926	358.733	0
	scaffold_16912	Other	27821	15	1152	442.8	0
	scaffold_18682	Other	22657	15	1036	370.667	4
	scaffold_19107	Other	15192	15	1089	387.067	9
	scaffold_19260	Other	11235	15	841	273.8	3
	scaffold_19668	Other	13881	15	893	351	0
	scaffold_19771	Other	14467	15	799	336.333	1
	scaffold_22599	Other	7908	15	850	348.067	3
	scaffold_25385	Other	9061	15	1343	319.667	0
	scaffold_159	Other	307052	14	762	418.929	20
	scaffold_437	Other	232185	14	757	360.429	12
	scaffold_901	Other	137342	14	1423	568.214	10
	scaffold_1808	Other	158469	14	958	521.857	5
	scaffold_3984	Other	48069	14	1364	509	3
	scaffold_4950	Other	40689	14	1748	555.643	0
	scaffold_5161	Other	37699	14	1794	503.071	1
	scaffold_6907	Other	28685	14	714	432.571	2
	scaffold_7885	Other	25075	14	1822	657.071	1
	scaffold_8067	Other	36501	14	847	470.214	2
	scaffold_8508	Other	23154	14	1860	717.571	1
	scaffold_8935	Other	22006	14	982	416.5	4
	scaffold_9304	Other	23660	14	1258	478.571	0
	scaffold_9509	Other	30725	14	888	462.714	6
	scaffold_10151	Other	19179	14	576	283.786	0
	scaffold_10154	Other	19176	14	1357	568.143	1
	scaffold_10476	Other	34254	14	1634	602.143	1
	scaffold_10703	Other	27925	14	506	288.143	1
	scaffold_11159	Other	19481	14	1056	435.071	4
	scaffold_11174	Other	26563	14	1003	390.429	3
	scaffold_11721	Other	16172	14	915	459.786	0
	scaffold_12172	Other	15427	14	1086	514.357	0
	scaffold_12180	Other	20168	14	747	346.5	2
	scaffold_13215	Other	13774	14	1090	462.786	2
	scaffold_13226	Other	15847	14	1101	542	1
	scaffold_13359	Other	13605	14	1038	462.929	0
	scaffold_13620	Other	13256	14	913	401.643	1
	scaffold_13862	Other	18090	14	499	344.643	7
	scaffold_14039	Other	25631	14	1160	515.929	1
	scaffold_14141	Other	14911	14	821	362.929	2
	scaffold_14768	Other	11825	14	1598	497.071	0
	scaffold_14935	Other	13290	14	1360	456.357	2
	scaffold_14957	Other	17096	14	706	422.714	6
	scaffold_15420	Other	12459	14	1009	432.571	1
	scaffold_15566	Other	30557	14	1035	437.357	9
	scaffold_17474	Other	24062	14	734	370.357	6
	scaffold_17629	Other	17851	14	1209	541.214	5
	scaffold_18033	Other	14101	14	946	415.286	1
	scaffold_18175	Other	8559	14	444	235	2
	scaffold_19032	Other	11454	14	1156	495.286	1
	scaffold_22236	Other	14382	14	1225	414.214	2
	scaffold_25236	Other	6904	14	780	359.214	0
	scaffold_348	Other	316015	13	1338	656.077	41
	scaffold_6691	Other	29560	13	682	525.692	0
	scaffold_6969	Other	28460	13	1189	542.923	0
	scaffold_7521	Other	26218	13	668	374.231	5
	scaffold_7990	Other	24726	13	866	442.692	1
	scaffold_8567	Other	23011	13	669	422.846	0
	scaffold_8633	Other	32474	13	1330	544.231	0
	scaffold_8840	Other	25898	13	835	411.231	4
	scaffold_8901	Other	29134	13	625	279.462	1
	scaffold_9065	Other	24199	13	896	413.154	1
	scaffold_9405	Other	33220	13	592	374.615	11
	scaffold_9427	Other	20749	13	1111	386.077	3
	scaffold_9488	Other	20595	13	971	503.308	1
	scaffold_10139	Other	19197	13	1206	571.769	0
	scaffold_10217	Other	19050	13	673	371.846	1
	scaffold_10577	Other	18250	13	999	504.308	1
	scaffold_10739	Other	27986	13	712	347.308	1
	scaffold_10899	Other	30924	13	615	365.385	2
	scaffold_11307	Other	21941	13	482	307.462	0
	scaffold_11667	Other	16286	13	822	402.231	0
	scaffold_11993	Other	19947	13	1222	469.462	0
	scaffold_12389	Other	15071	13	939	501.769	0
	scaffold_12521	Other	14835	13	889	492.538	5
	scaffold_12528	Other	14821	13	723	394.154	2
	scaffold_12573	Other	14755	13	832	491	2
	scaffold_13013	Other	14073	13	1139	444.692	3
	scaffold_13257	Other	13728	13	1152	471.385	1
	scaffold_13278	Other	18845	13	1724	467.231	1
	scaffold_13388	Other	24007	13	552	376.692	2
	scaffold_13690	Other	13165	13	1054	374.385	1
	scaffold_15085	Other	21628	13	1218	500.077	0
	scaffold_16020	Other	15790	13	1215	527.692	5
	scaffold_16036	Other	13167	13	869	403.538	1
	scaffold_16162	Other	19151	13	805	474.231	2
	scaffold_17122	Other	9484	13	1008	390.692	0
	scaffold_18259	Other	8490	13	932	417.077	1
	scaffold_18395	Other	13550	13	938	496.385	1
	scaffold_19507	Other	7584	13	788	449.846	2
	scaffold_22039	Other	14622	13	882	489.615	1
	scaffold_22470	Other	5804	13	1046	408.923	0
	scaffold_22526	Other	16421	13	983	558.846	3
	scaffold_32859	Other	2868	13	288	177.462	0
	scaffold_2656	Other	75339	12	1079	574.833	11
	scaffold_4100	Other	45758	12	624	331.583	4
	scaffold_4163	Other	77993	12	615	361.5	3
	scaffold_6961	Other	28482	12	871	490.667	2
	scaffold_7100	Other	27839	12	1820	651	3
	scaffold_7636	Other	25817	12	1356	434.833	1
	scaffold_7691	Other	36730	12	1010	453.417	2
	scaffold_7791	Other	25396	12	1189	444.917	5
	scaffold_8600	Other	22937	12	1438	637.583	1
	scaffold_8660	Other	22783	12	817	355.333	0
	scaffold_8670	Other	25398	12	434	281.167	12
	scaffold_8744	Other	23826	12	870	466.333	2
	scaffold_8812	Other	22351	12	1101	495.333	0
	scaffold_9176	Other	22368	12	814	483.417	3
	scaffold_10020	Other	19436	12	1057	467	1
	scaffold_10258	Other	18944	12	929	523.833	1
	scaffold_10297	Other	18840	12	919	407.833	1
	scaffold_10498	Other	18420	12	842	472.333	0
	scaffold_10554	Other	18304	12	950	439.417	8
	scaffold_11530	Other	16517	12	493	308.417	1
	scaffold_11763	Other	16116	12	1340	530.083	1
	scaffold_11942	Other	15810	12	1667	747.667	0
	scaffold_12281	Other	15233	12	724	363.417	1
	scaffold_12899	Other	14244	12	870	406	0
	scaffold_13151	Other	13864	12	1354	396.583	3
	scaffold_13789	Other	25264	12	951	455.75	2
	scaffold_14106	Other	26814	12	1210	528.833	0
	scaffold_15672	Other	10866	12	694	405.417	1
	scaffold_16427	Other	10122	12	1810	545.667	0
	scaffold_18184	Other	8553	12	496	287.917	0
	scaffold_19999	Other	7254	12	1706	481.5	0
	scaffold_20279	Other	7083	12	963	489.833	0
	scaffold_20494	Other	6955	12	536	268.333	0
	scaffold_22630	Other	10829	12	775	326.917	1
	scaffold_24307	Other	8832	12	806	384.917	5
	scaffold_225	Other	581957	11	614	376.727	31
	scaffold_1188	Other	112075	11	1181	476.818	9
	scaffold_2055	Other	78905	11	1369	522.364	8
	scaffold_2676	Other	66512	11	453	328.273	2
	scaffold_7481	Other	26340	11	810	477.545	1
	scaffold_7878	Other	25105	11	1455	688.364	0
	scaffold_8078	Other	39026	11	885	400.091	1
	scaffold_8275	Other	23790	11	1054	453.273	1
	scaffold_8446	Other	23326	11	1174	468.545	0
	scaffold_9303	Other	21084	11	1675	566.909	0
	scaffold_10385	Other	24241	11	869	448.182	0
	scaffold_10438	Other	18538	11	668	377.545	2
	scaffold_11188	Other	17074	11	824	419.455	2
	scaffold_11273	Other	16944	11	979	403.545	2
	scaffold_11744	Other	16140	11	746	301.818	2
	scaffold_11793	Other	16061	11	715	348	3
	scaffold_12326	Other	18164	11	1188	485.909	4
	scaffold_13114	Other	13909	11	1037	493.545	0
	scaffold_13572	Other	13322	11	869	303	3
	scaffold_13697	Other	14905	11	694	373.364	0
	scaffold_13698	Other	13158	11	756	337.909	3
	scaffold_13852	Other	17695	11	1681	435.909	0
	scaffold_13900	Other	12891	11	1179	502.273	2
	scaffold_14186	Other	12542	11	948	453.636	1
	scaffold_14252	Other	15472	11	620	308.909	3
	scaffold_14819	Other	13609	11	712	383	3
	scaffold_14858	Other	22458	11	616	344.727	0
	scaffold_15659	Other	10876	11	596	372	2
	scaffold_15720	Other	10825	11	1126	473.091	0
	scaffold_15869	Other	10668	11	972	386.818	0
	scaffold_16051	Other	13475	11	1046	532.182	1
	scaffold_17478	Other	9149	11	648	421.182	1
	scaffold_17861	Other	15881	11	1190	415.273	3
	scaffold_18533	Other	8282	11	592	372.182	1
	scaffold_19691	Other	11811	11	869	412.364	0
	scaffold_20765	Other	10496	11	450	338.727	1
	scaffold_23141	Other	7515	11	552	288.636	0
	scaffold_24076	Other	11934	11	820	474.091	0
	scaffold_25570	Other	8221	11	567	362.636	3
	scaffold_25971	Other	9601	11	502	313.273	2
	scaffold_1989	Other	80622	10	745	432.2	2
	scaffold_3926	Other	47586	10	653	314.2	10
	scaffold_4136	Other	45410	10	754	342.1	6
	scaffold_4521	Other	42206	10	1667	646.8	2
	scaffold_5168	Other	52043	10	584	411.9	5
	scaffold_6231	Other	31713	10	950	531.1	0
	scaffold_7290	Other	27145	10	913	520.5	0
	scaffold_8378	Other	23500	10	1627	773.4	0
	scaffold_8719	Other	22599	10	716	318.7	5
	scaffold_9294	Other	23421	10	797	432.8	2
	scaffold_9555	Other	20448	10	763	456.6	3
	scaffold_9792	Other	19933	10	968	574.7	0
	scaffold_10446	Other	18517	10	1218	451.9	8
	scaffold_10687	Other	18019	10	919	360.1	4
	scaffold_10877	Other	17633	10	490	303.8	2
	scaffold_11259	Other	16963	10	732	404.2	7
	scaffold_11377	Other	18065	10	767	449.3	1
	scaffold_12038	Other	28026	10	645	305.9	4
	scaffold_12236	Other	15314	10	1223	716.8	1
	scaffold_12432	Other	18277	10	925	537.4	1
	scaffold_12439	Other	14972	10	1904	605	0
	scaffold_12662	Other	14621	10	934	584.3	3
	scaffold_12839	Other	14339	10	804	446.5	2
	scaffold_12938	Other	14200	10	1272	598.6	0
	scaffold_12975	Other	14154	10	1636	612.9	0
	scaffold_12992	Other	25354	10	477	347.8	10
	scaffold_13022	Other	14063	10	698	393.6	0
	scaffold_13479	Other	13445	10	1058	530.5	0
	scaffold_13486	Other	13437	10	827	420.8	0
	scaffold_13829	Other	12971	10	505	401.7	5
	scaffold_13947	Other	14730	10	1190	479.9	3
	scaffold_13990	Other	12773	10	1552	674.9	0
	scaffold_14616	Other	12017	10	652	370.8	3
	scaffold_15057	Other	11529	10	703	418.7	0
	scaffold_15086	Other	32686	10	513	404.5	4
	scaffold_15162	Other	11407	10	951	453.1	2
	scaffold_15738	Other	10811	10	794	423	0
	scaffold_16022	Other	10497	10	713	408.9	0
	scaffold_16329	Other	10213	10	806	466.4	1
	scaffold_16501	Other	10051	10	846	513.9	0
	scaffold_16517	Other	10036	10	599	360.7	0
	scaffold_16809	Other	9771	10	1189	566.2	1
	scaffold_17147	Other	15170	10	619	334.5	5
	scaffold_17190	Other	14318	10	666	347.1	0
	scaffold_17802	Other	16126	10	695	391.9	1
	scaffold_17824	Other	8855	10	778	374.2	0
	scaffold_18838	Other	8056	10	1118	437.9	0
	scaffold_18868	Other	8037	10	487	325.1	1
	scaffold_20344	Other	7048	10	666	308.7	1
	scaffold_20790	Other	8815	10	772	362.7	1
	scaffold_21813	Other	16172	10	712	431.5	3
	scaffold_22794	Other	8002	10	789	439.5	0
	scaffold_23196	Other	5469	10	753	402.2	1
	scaffold_23521	Other	5329	10	644	376.5	0
	scaffold_26569	Other	8005	10	397	206.6	0
	scaffold_28947	Other	3538	10	625	244.9	1
	scaffold_40484	Other	2063	10	192	151.9	0
	scaffold_1769	Other	86820	9	632	382.111	3
	scaffold_2044	Other	79103	9	433	324.778	9
	scaffold_3630	Other	52373	9	726	387.111	4
	scaffold_5472	Other	35854	9	569	440.556	6
	scaffold_6722	Other	29430	9	938	494.778	2
	scaffold_6825	Other	33503	9	683	437.222	0
	scaffold_7566	Other	44281	9	741	430.556	7
	scaffold_7886	Other	25073	9	720	345.222	3
	scaffold_8281	Other	23769	9	664	388.444	0
	scaffold_9151	Other	21426	9	648	434.333	7
	scaffold_9280	Other	28287	9	926	424.778	0
	scaffold_9832	Other	24495	9	1483	512.667	1
	scaffold_9958	Other	22850	9	1366	662.778	0
	scaffold_9983	Other	19530	9	1447	594.667	0
	scaffold_10120	Other	19230	9	1324	588.222	1
	scaffold_10854	Other	17657	9	502	307.222	6
	scaffold_10927	Other	22920	9	964	553.556	1
	scaffold_11062	Other	19785	9	743	424.778	1
	scaffold_11313	Other	18452	9	604	330	3
	scaffold_11400	Other	16754	9	1360	632.111	0
	scaffold_11959	Other	15784	9	1191	522.333	1
	scaffold_12086	Other	15557	9	1394	502.556	1
	scaffold_12138	Other	23527	9	1001	570.889	1
	scaffold_12608	Other	14706	9	1440	850	1
	scaffold_12884	Other	14275	9	831	428.333	0
	scaffold_12936	Other	17876	9	617	355.333	0
	scaffold_12995	Other	22192	9	1168	525	0
	scaffold_13173	Other	13826	9	2040	600.667	0
	scaffold_13456	Other	13476	9	1109	647.222	0
	scaffold_13596	Other	13285	9	895	562.556	0
	scaffold_13655	Other	18736	9	1083	532.667	0
	scaffold_14189	Other	12539	9	913	351.667	6
	scaffold_14641	Other	16109	9	719	384.222	1
	scaffold_14888	Other	11690	9	683	292.222	1
	scaffold_14950	Other	11630	9	1048	495.111	3
	scaffold_15002	Other	26813	9	815	454.444	1
	scaffold_15312	Other	11248	9	708	343	2
	scaffold_15925	Other	20074	9	796	519.333	0
	scaffold_16055	Other	19191	9	515	318.444	2
	scaffold_16529	Other	10025	9	885	517.333	0
	scaffold_16617	Other	17571	9	553	375.333	2
	scaffold_17066	Other	9535	9	831	443.444	1
	scaffold_17097	Other	9515	9	856	365.333	0
	scaffold_17587	Other	11862	9	755	443	0
	scaffold_17786	Other	10952	9	717	465	2
	scaffold_17874	Other	8815	9	709	482	0
	scaffold_17996	Other	16073	9	504	298.667	1
	scaffold_18112	Other	8615	9	860	350.111	1
	scaffold_18897	Other	10967	9	704	296.333	0
	scaffold_19112	Other	7872	9	688	324.222	3
	scaffold_19326	Other	7713	9	434	236	2
	scaffold_20650	Other	8269	9	641	320.556	0
	scaffold_20853	Other	12926	9	364	229.667	3
	scaffold_20944	Other	11332	9	827	328.444	0
	scaffold_21506	Other	13060	9	493	289.333	1
	scaffold_21537	Other	9904	9	1116	498.778	0
	scaffold_21895	Other	8616	9	746	456.111	1
	scaffold_22558	Other	9816	9	577	282	2
	scaffold_22727	Other	5681	9	1291	453.556	1
	scaffold_23307	Other	5426	9	788	380	0
	scaffold_24128	Other	5073	9	553	346.333	1
	scaffold_26228	Other	6050	9	842	400.222	2
	scaffold_27154	Other	6422	9	364	232.222	0
	scaffold_28435	Other	3647	9	403	210	0
	scaffold_29407	Other	3441	9	851	338.667	0
	scaffold_471	Other	243534	8	536	414.875	15
	scaffold_3868	Other	48114	8	998	454.875	1
	scaffold_5694	Other	34546	8	1092	607.25	2
	scaffold_6894	Other	46240	8	615	399.75	7
	scaffold_8691	Other	22686	8	415	297.75	1
	scaffold_8924	Other	22038	8	1401	603.625	0
	scaffold_9398	Other	31335	8	1110	670.75	1
	scaffold_9713	Other	20090	8	781	407.75	3
	scaffold_10319	Other	61302	8	568	415.75	3
	scaffold_10433	Other	18546	8	1279	674.625	0
	scaffold_10510	Other	18390	8	787	440.25	1
	scaffold_10524	Other	18365	8	449	241.875	0
	scaffold_10551	Other	18305	8	706	290.375	1
	scaffold_10567	Other	18275	8	1396	473.125	3
	scaffold_11069	Other	17262	8	817	427.375	7
	scaffold_11123	Other	17169	8	1007	576.125	5
	scaffold_12589	Other	14740	8	870	485.625	1
	scaffold_12600	Other	14724	8	518	313	2
	scaffold_12785	Other	14422	8	1925	583.75	2
	scaffold_12915	Other	14218	8	810	446.125	0
	scaffold_12951	Other	14178	8	1285	566.25	0
	scaffold_13408	Other	13531	8	938	344.625	0
	scaffold_13410	Other	13529	8	890	520.625	5
	scaffold_13434	Other	16022	8	1509	656.75	0
	scaffold_13449	Other	13482	8	472	253.625	1
	scaffold_13777	Other	13035	8	430	372.25	4
	scaffold_13894	Other	12900	8	1927	798.125	0
	scaffold_13937	Other	13309	8	843	467	1
	scaffold_14008	Other	14434	8	681	300.125	3
	scaffold_14259	Other	14117	8	561	362.375	3
	scaffold_14507	Other	13313	8	777	478.875	2
	scaffold_14729	Other	22278	8	618	444.375	0
	scaffold_15327	Other	11229	8	901	457.875	0
	scaffold_15431	Other	14053	8	747	290	0
	scaffold_15789	Other	10753	8	751	411.75	0
	scaffold_16081	Other	10448	8	1079	667.125	0
	scaffold_16481	Other	10063	8	541	440.625	2
	scaffold_16519	Other	12269	8	1058	533.375	0
	scaffold_16619	Other	12634	8	589	398.5	0
	scaffold_16749	Other	15034	8	447	290.5	0
	scaffold_17210	Other	9406	8	1238	494.375	1
	scaffold_17275	Other	9336	8	515	362.75	0
	scaffold_18041	Other	10940	8	835	507.375	0
	scaffold_18231	Other	8515	8	743	295	0
	scaffold_18442	Other	14116	8	928	501.875	6
	scaffold_18597	Other	8238	8	816	559.625	0
	scaffold_18620	Other	8222	8	446	319.875	1
	scaffold_19888	Other	7320	8	746	394.875	4
	scaffold_20338	Other	7053	8	708	292.375	1
	scaffold_20392	Other	9157	8	1644	540.875	0
	scaffold_20490	Other	15267	8	902	381.375	0
	scaffold_20627	Other	6872	8	695	322.875	2
	scaffold_20672	Other	8541	8	363	208.625	0
	scaffold_20908	Other	6697	8	790	305.75	4
	scaffold_21048	Other	10750	8	536	289	0
	scaffold_21117	Other	10460	8	493	361.5	0
	scaffold_22108	Other	6008	8	793	460.5	0
	scaffold_24443	Other	8366	8	475	247.875	0
	scaffold_24944	Other	7669	8	1451	529.75	0
	scaffold_25248	Other	8191	8	825	346	0
	scaffold_26400	Other	7358	8	495	349.25	1
	scaffold_27298	Other	7906	8	374	259	0
	scaffold_28323	Other	7408	8	555	372.875	1
	scaffold_29058	Other	7067	8	645	342.5	0
	scaffold_29700	Other	6327	8	928	397	1
	scaffold_32708	Other	2890	8	612	344.25	2
	scaffold_1006	Other	224419	7	707	525.714	7
	scaffold_1542	Other	95368	7	753	389.286	4
	scaffold_3170	Other	56909	7	421	307	10
	scaffold_4326	Other	43898	7	741	365.143	2
	scaffold_4454	Other	45702	7	503	348.714	6
	scaffold_6827	Other	31249	7	856	387	9
	scaffold_9510	Other	26662	7	537	423.714	4
	scaffold_10426	Other	18556	7	575	371.429	2
	scaffold_10454	Other	18506	7	490	317.857	1
	scaffold_10529	Other	18352	7	754	334.286	1
	scaffold_11474	Other	16639	7	1184	475.143	0
	scaffold_11673	Other	16279	7	663	366.429	0
	scaffold_11852	Other	21745	7	808	462.286	9
	scaffold_11978	Other	15758	7	480	339.429	2
	scaffold_11982	Other	15748	7	880	466.143	0
	scaffold_12042	Other	17633	7	930	571.857	0
	scaffold_13089	Other	13948	7	465	261.857	2
	scaffold_13239	Other	14511	7	1761	585.143	2
	scaffold_13266	Other	13714	7	1039	672.714	1
	scaffold_13286	Other	13689	7	432	290.429	4
	scaffold_13337	Other	13628	7	1142	650.857	0
	scaffold_13762	Other	14744	7	554	368.143	3
	scaffold_13923	Other	12856	7	993	418.429	2
	scaffold_14122	Other	12620	7	1166	681.143	0
	scaffold_14151	Other	25357	7	656	427.571	3
	scaffold_14200	Other	12525	7	1611	695	0
	scaffold_14261	Other	12438	7	687	401.286	3
	scaffold_14400	Other	12282	7	743	437.143	0
	scaffold_14526	Other	12124	7	573	341.143	5
	scaffold_14913	Other	11658	7	657	336.429	0
	scaffold_14961	Other	13764	7	494	374.286	2
	scaffold_14988	Other	14413	7	735	350.857	1
	scaffold_15326	Other	11229	7	684	422.143	0
	scaffold_15456	Other	11079	7	660	347.857	2
	scaffold_15589	Other	10945	7	442	381.429	1
	scaffold_15611	Other	16368	7	1053	489.429	1
	scaffold_15670	Other	22452	7	519	408.286	6
	scaffold_15797	Other	13431	7	882	397.429	0
	scaffold_15899	Other	11683	7	687	379.429	0
	scaffold_16029	Other	10493	7	726	486.857	0
	scaffold_16323	Other	10215	7	956	517.143	1
	scaffold_16566	Other	9994	7	954	465.857	0
	scaffold_16956	Other	9644	7	770	513.143	2
	scaffold_17228	Other	9388	7	1610	579.714	4
	scaffold_17268	Other	9340	7	953	468.857	1
	scaffold_17419	Other	9207	7	1053	536.857	1
	scaffold_17425	Other	14090	7	665	352.429	0
	scaffold_17489	Other	9143	7	637	463.571	1
	scaffold_17697	Other	8973	7	1178	519.429	0
	scaffold_17772	Other	10420	7	1221	463	0
	scaffold_17803	Other	8872	7	670	433.429	2
	scaffold_17886	Other	8808	7	859	402.143	0
	scaffold_17909	Other	8791	7	1346	528.571	0
	scaffold_18123	Other	21507	7	508	360.857	5
	scaffold_18269	Other	14227	7	614	349.429	7
	scaffold_18598	Other	8238	7	568	296.857	1
	scaffold_18626	Other	18370	7	715	376.857	6
	scaffold_18674	Other	8189	7	805	356.857	4
	scaffold_18802	Other	8088	7	621	336.714	2
	scaffold_19803	Other	8493	7	535	370	0
	scaffold_19812	Other	7377	7	716	475.143	1
	scaffold_19868	Other	7335	7	1814	708	0
	scaffold_19880	Other	7324	7	908	576.714	0
	scaffold_20518	Other	13189	7	873	386.571	3
	scaffold_21486	Other	6366	7	348	279.286	1
	scaffold_21528	Other	11528	7	814	484	1
	scaffold_21549	Other	6326	7	1138	380	0
	scaffold_21972	Other	6081	7	795	481.714	1
	scaffold_23209	Other	5463	7	512	298.286	0
	scaffold_23367	Other	13712	7	668	430.286	0
	scaffold_23749	Other	6768	7	978	337	0
	scaffold_23894	Other	5177	7	798	317.429	2
	scaffold_24425	Other	4951	7	919	421	1
	scaffold_25167	Other	8296	7	642	299.714	2
	scaffold_25352	Other	6358	7	927	442	0
	scaffold_25488	Other	4522	7	429	302.714	2
	scaffold_25807	Other	6476	7	424	296.429	4
	scaffold_25966	Other	4348	7	311	176.143	5
	scaffold_26225	Other	4262	7	731	377.286	0
	scaffold_26281	Other	4241	7	401	254.286	0
	scaffold_26462	Other	11779	7	1043	559.857	2
	scaffold_27397	Other	3914	7	831	355.857	0
	scaffold_27698	Other	3829	7	667	324.857	0
	scaffold_27769	Other	10318	7	585	362.143	1
	scaffold_27966	Other	9925	7	986	494.286	0
	scaffold_28590	Other	3614	7	686	409.286	0
	scaffold_29985	Other	6111	7	578	406.857	1
	scaffold_30856	Other	3168	7	316	233.429	3
	scaffold_34898	Other	2622	7	442	230.571	0
	scaffold_39615	Other	2136	7	419	239.286	0
	scaffold_39983	Other	2103	7	426	265	0
	scaffold_80896	Other	910	7	270	161.857	1
	scaffold_489	Other	192868	6	582	394.667	10
	scaffold_1292	Other	196661	6	901	456.333	12
	scaffold_2053	Other	78965	6	982	512.5	6
	scaffold_3332	Other	54495	6	577	419	1
	scaffold_3407	Other	56672	6	859	485.167	8
	scaffold_3808	Other	151084	6	638	441.5	14
	scaffold_3885	Other	56077	6	964	421.5	3
	scaffold_4617	Other	41415	6	552	341.167	5
	scaffold_6134	Other	37789	6	397	343.667	6
	scaffold_6527	Other	30286	6	520	340.333	6
	scaffold_6846	Other	34907	6	902	435.5	3
	scaffold_7740	Other	25520	6	469	295.833	7
	scaffold_8975	Other	24337	6	643	374.833	0
	scaffold_9851	Other	32212	6	592	326	7
	scaffold_10519	Other	18380	6	689	330.5	5
	scaffold_11003	Other	17378	6	559	306.833	6
	scaffold_11112	Other	17184	6	454	237	1
	scaffold_11375	Other	22545	6	777	509	1
	scaffold_11416	Other	16728	6	1059	513.667	0
	scaffold_11580	Other	17440	6	867	495.333	6
	scaffold_12057	Other	17058	6	734	468.5	1
	scaffold_12284	Other	31111	6	456	305.333	1
	scaffold_12456	Other	14948	6	567	385.5	1
	scaffold_12607	Other	14709	6	586	377.667	4
	scaffold_12759	Other	18638	6	820	381.833	6
	scaffold_12760	Other	14471	6	1249	656	2
	scaffold_12914	Other	14219	6	789	441.333	1
	scaffold_12962	Other	14168	6	865	421.333	2
	scaffold_12996	Other	18188	6	551	364	3
	scaffold_14293	Other	14329	6	326	269.167	5
	scaffold_14470	Other	12190	6	493	309.667	0
	scaffold_14510	Other	12145	6	845	519.667	0
	scaffold_14891	Other	11685	6	1170	576.833	1
	scaffold_15101	Other	11486	6	1198	719.333	1
	scaffold_15145	Other	11427	6	711	400.333	1
	scaffold_15524	Other	11006	6	686	370.667	2
	scaffold_15692	Other	12284	6	548	309.333	2
	scaffold_15955	Other	10572	6	716	485.667	1
	scaffold_16454	Other	17023	6	438	357.667	7
	scaffold_17124	Other	9482	6	1769	720.833	0
	scaffold_17177	Other	9433	6	821	502.667	2
	scaffold_17372	Other	12919	6	1082	621.333	4
	scaffold_17630	Other	9032	6	678	305.833	0
	scaffold_17644	Other	9016	6	859	445	0
	scaffold_17908	Other	8793	6	543	402.833	2
	scaffold_17994	Other	8721	6	817	515.667	0
	scaffold_18257	Other	8492	6	343	234.667	6
	scaffold_18380	Other	8400	6	516	358.667	2
	scaffold_18518	Other	8292	6	1147	701.667	0
	scaffold_18568	Other	8254	6	617	455.833	1
	scaffold_18660	Other	8198	6	1035	543	1
	scaffold_18873	Other	8031	6	154	135.333	0
	scaffold_19196	Other	7800	6	732	334.333	0
	scaffold_19519	Other	9489	6	356	304	0
	scaffold_19802	Other	7382	6	503	274.333	0
	scaffold_20025	Other	7235	6	680	360.333	0
	scaffold_20104	Other	7187	6	701	399.333	1
	scaffold_20174	Other	7144	6	301	240.333	4
	scaffold_20305	Other	7068	6	1040	542.667	0
	scaffold_20430	Other	6995	6	440	341.833	1
	scaffold_20842	Other	6743	6	499	336.667	0
	scaffold_21107	Other	9005	6	937	376	5
	scaffold_21342	Other	6442	6	761	487	0
	scaffold_21362	Other	6432	6	2129	706.667	0
	scaffold_21642	Other	9398	6	692	407.667	3
	scaffold_21810	Other	10422	6	348	308.167	4
	scaffold_22261	Other	6611	6	330	195.5	3
	scaffold_22957	Other	5583	6	632	242.333	0
	scaffold_23378	Other	5397	6	444	301.167	0
	scaffold_23470	Other	7329	6	708	336	0
	scaffold_23523	Other	5328	6	850	519	0
	scaffold_23736	Other	5239	6	579	465.667	0
	scaffold_24449	Other	4943	6	896	536.167	1
	scaffold_24616	Other	8122	6	315	256.167	4
	scaffold_24631	Other	4875	6	437	289.167	1
	scaffold_25515	Other	4513	6	824	417.667	1
	scaffold_25606	Other	6473	6	705	391	1
	scaffold_26002	Other	4336	6	430	381.167	1
	scaffold_26348	Other	4218	6	425	302	3
	scaffold_26506	Other	4171	6	614	369.833	1
	scaffold_26586	Other	7954	6	681	402.5	0
	scaffold_26696	Other	4114	6	395	265.167	0
	scaffold_26713	Other	4106	6	438	269.667	3
	scaffold_26821	Other	6067	6	564	421.667	2
	scaffold_26829	Other	4069	6	460	237	1
	scaffold_26873	Other	6185	6	675	286	0
	scaffold_26937	Other	6367	6	615	404	3
	scaffold_27060	Other	4006	6	759	430.667	0
	scaffold_27187	Other	10245	6	568	347.833	10
	scaffold_27846	Other	3787	6	688	367.5	0
	scaffold_28658	Other	3598	6	638	440.5	0
	scaffold_28694	Other	3589	6	807	401	0
	scaffold_28992	Other	6689	6	544	349.667	2
	scaffold_29794	Other	3366	6	305	199.5	0
	scaffold_30520	Other	3230	6	637	320.833	1
	scaffold_31428	Other	3075	6	332	282.5	0
	scaffold_31439	Other	5735	6	796	382.333	0
	scaffold_31876	Other	3005	6	289	155.333	0
	scaffold_32970	Other	5612	6	227	150.5	0
	scaffold_44339	Other	1805	6	425	219.333	0
	scaffold_66687	Other	1085	6	305	214.333	0
	scaffold_91316	Other	821	6	335	221.5	0
	scaffold_1620	Other	135429	5	877	535.8	5
	scaffold_2507	Other	67720	5	661	345.4	6
	scaffold_3017	Other	114490	5	599	383	13
	scaffold_5776	Other	51182	5	457	364.2	7
	scaffold_7119	Other	28493	5	510	298.6	2
	scaffold_7874	Other	79864	5	680	396	4
	scaffold_8061	Other	24482	5	822	508.6	2
	scaffold_8669	Other	22755	5	471	378.6	7
	scaffold_9408	Other	24296	5	612	426.6	2
	scaffold_10776	Other	31548	5	495	379.8	3
	scaffold_11608	Other	16369	5	1354	614.2	0
	scaffold_11796	Other	16058	5	746	373.6	1
	scaffold_11839	Other	25966	5	604	350.4	2
	scaffold_12255	Other	29729	5	447	320.6	7
	scaffold_12336	Other	23492	5	1085	592.2	3
	scaffold_13856	Other	12941	5	1171	683	1
	scaffold_13954	Other	12820	5	626	408.8	1
	scaffold_14134	Other	12601	5	958	556.4	0
	scaffold_14623	Other	12012	5	607	387	0
	scaffold_14651	Other	11975	5	866	611	0
	scaffold_14835	Other	11747	5	728	343	1
	scaffold_15512	Other	11021	5	530	394	0
	scaffold_15852	Other	10685	5	737	374	1
	scaffold_16180	Other	13442	5	1034	593.6	0
	scaffold_16320	Other	10218	5	522	382.6	2
	scaffold_16369	Other	10174	5	1763	702.6	0
	scaffold_16630	Other	9932	5	726	447.6	3
	scaffold_16866	Other	9721	5	532	237.6	0
	scaffold_16951	Other	9649	5	706	501	0
	scaffold_17193	Other	11559	5	554	348.8	5
	scaffold_17278	Other	10461	5	963	465	2
	scaffold_17320	Other	9292	5	203	144.6	0
	scaffold_17541	Other	9110	5	932	525	1
	scaffold_17649	Other	12860	5	746	543.4	4
	scaffold_17981	Other	8730	5	1175	408.4	0
	scaffold_18050	Other	9664	5	857	616.2	0
	scaffold_18176	Other	8559	5	636	376.4	0
	scaffold_18180	Other	9370	5	431	239	0
	scaffold_18256	Other	14390	5	496	330	0
	scaffold_18407	Other	8379	5	542	375.6	1
	scaffold_18411	Other	8377	5	2216	946.2	0
	scaffold_18590	Other	8241	5	479	374.8	0
	scaffold_19081	Other	7894	5	571	347.8	0
	scaffold_19114	Other	7871	5	607	434.8	5
	scaffold_19140	Other	7849	5	678	447.6	0
	scaffold_19364	Other	13355	5	635	460	3
	scaffold_19470	Other	7607	5	789	349.4	2
	scaffold_19712	Other	7448	5	670	434.8	0
	scaffold_19748	Other	7424	5	836	475	4
	scaffold_19783	Other	17853	5	516	370.2	0
	scaffold_19953	Other	7279	5	646	458	1
	scaffold_20123	Other	11606	5	376	289.6	1
	scaffold_20129	Other	19083	5	469	369.6	0
	scaffold_20297	Other	7073	5	1259	608.2	1
	scaffold_20477	Other	6969	5	804	457.6	1
	scaffold_20573	Other	6903	5	602	343.4	1
	scaffold_20663	Other	12752	5	625	366.8	0
	scaffold_20664	Other	9356	5	528	317	0
	scaffold_20807	Other	6764	5	1236	526	0
	scaffold_21205	Other	6513	5	875	471.4	1
	scaffold_21229	Other	10435	5	1018	584.6	0
	scaffold_21291	Other	17150	5	1138	672.2	0
	scaffold_21606	Other	6294	5	959	582.4	0
	scaffold_22258	Other	8328	5	500	301.4	0
	scaffold_22625	Other	5731	5	1053	715	0
	scaffold_22672	Other	5705	5	734	463.8	1
	scaffold_22865	Other	5623	5	817	552.2	0
	scaffold_23002	Other	8905	5	620	245.4	1
	scaffold_23061	Other	5529	5	1077	660	1
	scaffold_23216	Other	5460	5	702	454.6	2
	scaffold_23412	Other	6816	5	412	201.6	0
	scaffold_23983	Other	5132	5	415	323.2	1
	scaffold_24587	Other	7678	5	501	363.6	2
	scaffold_24597	Other	4886	5	361	276.8	0
	scaffold_24744	Other	7059	5	613	427.4	1
	scaffold_24816	Other	7760	5	478	390	1
	scaffold_25181	Other	4641	5	1111	421.8	0
	scaffold_26210	Other	4266	5	992	633.8	0
	scaffold_26534	Other	4159	5	634	376.6	0
	scaffold_26777	Other	4083	5	790	456.8	0
	scaffold_26835	Other	4068	5	485	344	0
	scaffold_27143	Other	3982	5	717	403.2	0
	scaffold_27307	Other	3938	5	411	293.2	0
	scaffold_27659	Other	9974	5	424	212	1
	scaffold_27832	Other	3791	5	410	233.8	1
	scaffold_28051	Other	3739	5	779	466.6	0
	scaffold_28084	Other	3729	5	831	393.6	0
	scaffold_28556	Other	9676	5	730	396.4	2
	scaffold_28659	Other	7471	5	327	272.8	0
	scaffold_28843	Other	5900	5	624	293	1
	scaffold_29197	Other	4669	5	787	464.8	0
	scaffold_29648	Other	3392	5	778	468.4	0
	scaffold_29870	Other	3352	5	338	245	1
	scaffold_30258	Other	3275	5	415	282	0
	scaffold_30396	Other	3252	5	556	341.2	0
	scaffold_30633	Other	3206	5	290	222.2	0
	scaffold_32403	Other	2932	5	462	305.6	0
	scaffold_33396	Other	5796	5	656	405.6	0
	scaffold_33660	Other	2770	5	636	325.4	0
	scaffold_33905	Other	2741	5	232	179.4	0
	scaffold_34305	Other	2694	5	435	279.8	1
	scaffold_35645	Other	6681	5	425	253.2	0
	scaffold_36940	Other	6346	5	724	367.2	1
	scaffold_37932	Other	4273	5	413	300	0
	scaffold_42623	Other	1912	5	410	288.8	0
	scaffold_44666	Other	1786	5	305	209.2	0
	scaffold_44989	Other	1769	5	305	206	0
	scaffold_46734	Other	1680	5	1141	520.4	0
	scaffold_47111	Other	1661	5	346	244	0
	scaffold_53122	Other	4905	5	680	367.8	1
	scaffold_55444	Other	1329	5	211	173.4	0
	scaffold_60067	Other	1211	5	330	232.6	0
	scaffold_60112	Other	1210	5	456	267.2	0
	scaffold_80887	Other	910	5	199	138.2	0
	scaffold_81053	Other	909	5	476	272.4	1
	scaffold_89185	Other	837	5	226	150	0
	scaffold_95564	Other	789	5	193	167	0
	scaffold_175028	Other	414	5	365	196	2
	scaffold_346	Other	475482	4	523	378.75	24
	scaffold_1696	Other	89154	4	566	305.5	4
	scaffold_2156	Other	202681	4	692	331.75	22
	scaffold_2259	Other	73057	4	217	151	0
	scaffold_2513	Other	83891	4	618	496.75	1
	scaffold_2546	Other	67222	4	1071	626.75	2
	scaffold_3810	Other	48671	4	666	337	0
	scaffold_6053	Other	35045	4	541	485	1
	scaffold_6219	Other	33853	4	1136	579.75	1
	scaffold_7549	Other	26128	4	512	319.25	0
	scaffold_9155	Other	21415	4	394	261.5	7
	scaffold_9836	Other	42424	4	466	286	0
	scaffold_10112	Other	28324	4	442	321.5	1
	scaffold_10488	Other	18443	4	609	356	0
	scaffold_10573	Other	38244	4	530	369.75	4
	scaffold_10829	Other	17700	4	628	393.25	0
	scaffold_11229	Other	17020	4	701	397.75	2
	scaffold_12033	Other	22394	4	567	427	5
	scaffold_12424	Other	14999	4	577	431.25	0
	scaffold_12834	Other	16297	4	269	238.25	1
	scaffold_12921	Other	16913	4	598	525.5	5
	scaffold_13597	Other	16726	4	982	457.75	3
	scaffold_13661	Other	13207	4	562	379	2
	scaffold_13744	Other	14121	4	239	202.5	2
	scaffold_14276	Other	12423	4	329	282	1
	scaffold_14551	Other	12093	4	1224	627.25	0
	scaffold_14659	Other	14513	4	484	261.75	0
	scaffold_14763	Other	11830	4	1330	795.5	1
	scaffold_15360	Other	11201	4	557	297.25	1
	scaffold_15511	Other	12531	4	510	478	5
	scaffold_15695	Other	11399	4	626	356.5	0
	scaffold_16131	Other	10400	4	999	635	0
	scaffold_16294	Other	10238	4	491	332.75	1
	scaffold_16330	Other	10213	4	749	401	3
	scaffold_16724	Other	11827	4	508	414.5	5
	scaffold_16807	Other	9772	4	768	485	0
	scaffold_17020	Other	9581	4	334	300.75	0
	scaffold_17225	Other	13558	4	651	376.75	7
	scaffold_17240	Other	9373	4	1049	747	0
	scaffold_17562	Other	9093	4	555	318	1
	scaffold_17565	Other	9091	4	1616	676	2
	scaffold_17590	Other	9059	4	653	458.5	0
	scaffold_17660	Other	9003	4	846	574	0
	scaffold_17825	Other	10841	4	356	315.25	3
	scaffold_18134	Other	10034	4	530	347.25	4
	scaffold_18139	Other	8590	4	971	528.25	0
	scaffold_18273	Other	8479	4	1146	600	1
	scaffold_18378	Other	8401	4	486	394.5	0
	scaffold_18423	Other	15427	4	547	420.75	1
	scaffold_18565	Other	8257	4	467	344.5	3
	scaffold_18910	Other	8007	4	765	416	1
	scaffold_18944	Other	7982	4	821	441.75	1
	scaffold_19039	Other	7922	4	888	566	1
	scaffold_19043	Other	7921	4	410	320.5	2
	scaffold_19068	Other	7904	4	482	236	2
	scaffold_19198	Other	7799	4	383	265.75	1
	scaffold_19342	Other	10531	4	739	338.5	4
	scaffold_19370	Other	7684	4	504	243.75	1
	scaffold_19399	Other	7665	4	351	278.75	0
	scaffold_19452	Other	7617	4	572	352.5	0
	scaffold_19536	Other	8733	4	674	443.25	2
	scaffold_19625	Other	7501	4	377	315	0
	scaffold_19744	Other	7428	4	437	323.75	4
	scaffold_20038	Other	7229	4	258	162.75	5
	scaffold_20047	Other	7225	4	483	332	0
	scaffold_20117	Other	7181	4	531	323.75	1
	scaffold_20202	Other	7133	4	610	271.75	0
	scaffold_20215	Other	7690	4	706	508	0
	scaffold_20483	Other	6965	4	452	367.5	2
	scaffold_20729	Other	10315	4	809	560	3
	scaffold_20781	Other	6777	4	817	354.75	0
	scaffold_20884	Other	6711	4	822	378.25	2
	scaffold_20911	Other	8892	4	587	497	0
	scaffold_21022	Other	6625	4	242	230.5	2
	scaffold_21080	Other	6592	4	777	647.25	2
	scaffold_21201	Other	6515	4	744	553.5	0
	scaffold_21237	Other	13463	4	560	362.75	3
	scaffold_21401	Other	6410	4	880	483.75	1
	scaffold_21429	Other	6398	4	310	228.25	0
	scaffold_21432	Other	7510	4	592	475.75	1
	scaffold_21453	Other	8273	4	462	344.25	3
	scaffold_21562	Other	6316	4	942	454.25	0
	scaffold_21573	Other	8679	4	824	624.5	1
	scaffold_21660	Other	6259	4	308	216	1
	scaffold_21733	Other	6220	4	1060	806.5	0
	scaffold_21738	Other	6217	4	405	239.25	0
	scaffold_22247	Other	5920	4	1257	489.75	0
	scaffold_23024	Other	5549	4	319	251.75	1
	scaffold_23162	Other	7905	4	414	335.5	2
	scaffold_23168	Other	8469	4	661	462	0
	scaffold_23296	Other	5429	4	647	299.5	0
	scaffold_23327	Other	5419	4	548	335.5	2
	scaffold_23358	Other	9109	4	708	455.5	0
	scaffold_23376	Other	7287	4	1035	534	0
	scaffold_23817	Other	5212	4	400	256	2
	scaffold_23978	Other	7076	4	1497	910	0
	scaffold_24029	Other	5109	4	564	412.5	0
	scaffold_24219	Other	5031	4	1342	678.25	0
	scaffold_24657	Other	10909	4	411	341.75	0
	scaffold_24876	Other	4766	4	462	430.75	0
	scaffold_24890	Other	8742	4	663	494.25	1
	scaffold_25203	Other	4631	4	639	410	0
	scaffold_25509	Other	4516	4	834	528.75	0
	scaffold_25551	Other	7647	4	920	602	7
	scaffold_26134	Other	4287	4	526	302.75	1
	scaffold_26681	Other	7053	4	867	496.5	0
	scaffold_26771	Other	4086	4	696	417.25	0
	scaffold_27006	Other	4021	4	538	348.25	1
	scaffold_27048	Other	10037	4	744	399.25	2
	scaffold_27405	Other	3912	4	423	302.25	1
	scaffold_28280	Other	3681	4	709	363	0
	scaffold_28689	Other	3589	4	603	517	0
	scaffold_28811	Other	6228	4	625	328	0
	scaffold_29494	Other	8189	4	609	428.75	0
	scaffold_29879	Other	5171	4	983	522.5	0
	scaffold_29904	Other	3345	4	629	374.75	1
	scaffold_30072	Other	3315	4	1294	571.25	0
	scaffold_30155	Other	3297	4	390	317.75	0
	scaffold_30179	Other	3294	4	675	375.75	3
	scaffold_30687	Other	9332	4	1052	502	5
	scaffold_30706	Other	3193	4	601	256	0
	scaffold_30867	Other	6758	4	460	312.25	1
	scaffold_31000	Other	3143	4	325	228	1
	scaffold_31206	Other	7305	4	696	404.25	0
	scaffold_31566	Other	3053	4	849	436.75	0
	scaffold_31665	Other	3037	4	1162	409.75	0
	scaffold_31880	Other	6651	4	348	246.75	0
	scaffold_32041	Other	2983	4	627	288.75	0
	scaffold_33690	Other	2767	4	351	257.75	0
	scaffold_34120	Other	2716	4	357	243	1
	scaffold_35360	Other	2568	4	429	357.25	1
	scaffold_35831	Other	2516	4	521	380.25	0
	scaffold_38423	Other	5529	4	762	430.75	0
	scaffold_39226	Other	2173	4	501	261.25	0
	scaffold_40496	Other	2063	4	466	252.75	0
	scaffold_41206	Other	2009	4	196	160.75	2
	scaffold_41280	Other	2004	4	306	252.5	1
	scaffold_41408	Other	5807	4	539	299.5	1
	scaffold_41566	Other	1983	4	420	253.25	0
	scaffold_43096	Other	1880	4	607	260	1
	scaffold_46266	Other	1704	4	960	371.5	0
	scaffold_48698	Other	1588	4	265	241.25	0
	scaffold_50932	Other	1490	4	376	259.75	1
	scaffold_53049	Other	1409	4	166	138.25	0
	scaffold_54866	Other	1348	4	790	414.25	0
	scaffold_69949	Other	1036	4	257	207.75	0
	scaffold_82100	Other	899	4	187	147.25	0
	scaffold_84792	Other	874	4	221	141.25	0
	scaffold_96492	Other	782	4	415	218.75	0
	scaffold_98110	Other	771	4	249	146	0
	scaffold_118776	Other	636	4	299	220.25	0
	scaffold_383	Other	212244	3	648	464.667	14
	scaffold_910	Other	131261	3	340	338.333	7
	scaffold_1150	Other	114113	3	468	353.667	3
	scaffold_1196	Other	188930	3	414	326.667	7
	scaffold_1540	Other	95491	3	403	319.667	12
	scaffold_1647	Other	220621	3	971	425.333	8
	scaffold_2236	Other	89651	3	151	132.333	4
	scaffold_2484	Other	68148	3	923	709.333	3
	scaffold_2531	Other	79444	3	477	296.667	2
	scaffold_3753	Other	105176	3	379	260.667	13
	scaffold_3866	Other	48142	3	574	342	3
	scaffold_4441	Other	42890	3	872	810	9
	scaffold_4750	Other	40464	3	252	180	0
	scaffold_4759	Other	49348	3	527	403.667	1
	scaffold_5083	Other	48451	3	370	295.333	0
	scaffold_5701	Other	34467	3	526	403.333	1
	scaffold_5753	Other	59684	3	862	610.333	5
	scaffold_5887	Other	35296	3	685	440.667	2
	scaffold_6200	Other	34199	3	1180	886	0
	scaffold_6591	Other	30014	3	731	439	1
	scaffold_7297	Other	27118	3	466	386	3
	scaffold_7821	Other	31634	3	463	325.333	1
	scaffold_9005	Other	30017	3	458	343.333	5
	scaffold_11338	Other	16843	3	670	520.333	5
	scaffold_12594	Other	14729	3	856	428.333	3
	scaffold_13011	Other	14077	3	465	369.333	3
	scaffold_13094	Other	13939	3	938	628	0
	scaffold_14097	Other	15532	3	400	327	2
	scaffold_14240	Other	12469	3	1152	778.333	0
	scaffold_14281	Other	12416	3	669	493	3
	scaffold_14365	Other	12321	3	980	594	0
	scaffold_14450	Other	12219	3	548	413.333	2
	scaffold_15810	Other	10735	3	334	275	4
	scaffold_16087	Other	16327	3	207	190	0
	scaffold_16231	Other	24490	3	516	387.333	2
	scaffold_16420	Other	12893	3	364	298	0
	scaffold_16565	Other	18430	3	575	377.333	2
	scaffold_16593	Other	11754	3	434	313.667	2
	scaffold_16642	Other	18594	3	265	219.667	6
	scaffold_16667	Other	14077	3	752	463.333	1
	scaffold_16669	Other	9889	3	497	331.333	1
	scaffold_16689	Other	9872	3	613	533	0
	scaffold_17230	Other	9385	3	450	360	0
	scaffold_17272	Other	9338	3	315	241	0
	scaffold_17465	Other	14436	3	497	444.667	1
	scaffold_17852	Other	8830	3	419	303.667	0
	scaffold_17927	Other	11806	3	931	484	0
	scaffold_18103	Other	8622	3	732	694.333	0
	scaffold_18132	Other	8595	3	545	408	1
	scaffold_18271	Other	8481	3	1050	771.333	0
	scaffold_18426	Other	8365	3	1180	662.333	0
	scaffold_18479	Other	8647	3	486	312	0
	scaffold_18480	Other	8315	3	843	481.333	5
	scaffold_18706	Other	9837	3	251	197.333	2
	scaffold_18943	Other	7982	3	960	636.333	0
	scaffold_19194	Other	7801	3	943	484.333	0
	scaffold_19268	Other	8511	3	447	400.333	0
	scaffold_19344	Other	7701	3	215	207	0
	scaffold_19409	Other	7659	3	1012	542	0
	scaffold_20043	Other	7227	3	701	387.333	2
	scaffold_20273	Other	7087	3	712	635	0
	scaffold_20365	Other	17215	3	354	283.667	3
	scaffold_21275	Other	6478	3	1575	803.667	0
	scaffold_21454	Other	6386	3	828	702.667	0
	scaffold_21490	Other	6364	3	473	274.333	0
	scaffold_21600	Other	6296	3	450	307	1
	scaffold_21686	Other	6246	3	523	318.333	0
	scaffold_21715	Other	12290	3	432	406.333	5
	scaffold_21825	Other	6165	3	613	378	1
	scaffold_21960	Other	6088	3	783	495	1
	scaffold_22066	Other	6029	3	138	136.333	0
	scaffold_22081	Other	6019	3	482	371	1
	scaffold_22190	Other	5958	3	587	407.667	0
	scaffold_22338	Other	8326	3	513	310	3
	scaffold_22384	Other	5851	3	470	412.667	1
	scaffold_22392	Other	5846	3	547	380.333	0
	scaffold_22567	Other	5757	3	694	633.667	0
	scaffold_22623	Other	5732	3	344	200.667	1
	scaffold_22747	Other	5672	3	287	205.667	2
	scaffold_23540	Other	5317	3	698	569	0
	scaffold_23595	Other	5295	3	1169	575.333	0
	scaffold_23629	Other	7946	3	773	649	0
	scaffold_23905	Other	5170	3	943	766.333	0
	scaffold_23916	Other	5167	3	956	510	0
	scaffold_24050	Other	5103	3	494	391	0
	scaffold_24052	Other	5102	3	235	154	0
	scaffold_24208	Other	5040	3	473	296.333	0
	scaffold_24337	Other	4983	3	416	286.667	1
	scaffold_24435	Other	8467	3	496	380.667	3
	scaffold_24446	Other	4944	3	431	384.667	0
	scaffold_24525	Other	4916	3	563	416.333	1
	scaffold_24683	Other	4855	3	744	536.667	0
	scaffold_24748	Other	4827	3	434	369	0
	scaffold_24758	Other	6571	3	613	474	1
	scaffold_24831	Other	4789	3	665	450.333	0
	scaffold_24865	Other	4771	3	835	670	2
	scaffold_24879	Other	6358	3	616	417.333	0
	scaffold_25031	Other	4694	3	1083	560	0
	scaffold_25052	Other	7022	3	334	287.667	1
	scaffold_25124	Other	9842	3	439	387	2
	scaffold_25129	Other	4659	3	451	332.667	1
	scaffold_25228	Other	4621	3	1081	504	0
	scaffold_25273	Other	4604	3	507	391.333	0
	scaffold_25326	Other	4586	3	583	362	0
	scaffold_25335	Other	4583	3	1059	688	0
	scaffold_25408	Other	4550	3	512	313	0
	scaffold_25466	Other	4529	3	1144	920	0
	scaffold_25567	Other	4491	3	302	220.333	0
	scaffold_25744	Other	4425	3	1526	987	0
	scaffold_25951	Other	7330	3	474	383	1
	scaffold_26040	Other	8172	3	810	524	0
	scaffold_26690	Other	4116	3	503	338	1
	scaffold_26955	Other	4036	3	460	426	0
	scaffold_27007	Other	4021	3	346	287.667	1
	scaffold_27196	Other	4883	3	740	525.333	0
	scaffold_27497	Other	3886	3	449	284	0
	scaffold_27516	Other	3879	3	470	334	0
	scaffold_27628	Other	5533	3	567	391.667	0
	scaffold_27665	Other	8688	3	528	365	0
	scaffold_27666	Other	6070	3	439	318	1
	scaffold_27671	Other	3837	3	1248	603.667	0
	scaffold_27979	Other	5452	3	632	491.667	3
	scaffold_28122	Other	7557	3	205	164	1
	scaffold_28216	Other	3695	3	416	321.667	1
	scaffold_28231	Other	3691	3	540	419.667	1
	scaffold_28273	Other	3682	3	978	535.667	1
	scaffold_28299	Other	3678	3	562	415.333	0
	scaffold_28513	Other	3629	3	337	285.333	1
	scaffold_28602	Other	6297	3	655	420	3
	scaffold_28713	Other	5822	3	641	495.667	0
	scaffold_28781	Other	3568	3	338	280	0
	scaffold_28914	Other	3545	3	642	416.667	0
	scaffold_28942	Other	3539	3	600	397.333	0
	scaffold_29048	Other	3516	3	804	553	0
	scaffold_29201	Other	3481	3	540	400	0
	scaffold_29328	Other	3457	3	190	162.667	0
	scaffold_29348	Other	3453	3	653	528	1
	scaffold_29589	Other	3405	3	857	750	2
	scaffold_29600	Other	3402	3	1293	831.333	0
	scaffold_29633	Other	3396	3	329	276	1
	scaffold_29911	Other	3343	3	343	223.667	1
	scaffold_29965	Other	3334	3	526	461	0
	scaffold_30242	Other	3279	3	334	315.667	0
	scaffold_30767	Other	3183	3	523	393.667	0
	scaffold_30998	Other	3144	3	955	670.667	0
	scaffold_31051	Other	3135	3	554	352	2
	scaffold_31108	Other	9464	3	522	361.667	2
	scaffold_31124	Other	3121	3	1099	573.667	0
	scaffold_31422	Other	3075	3	332	300.667	1
	scaffold_31650	Other	6015	3	280	229.667	0
	scaffold_32033	Other	2984	3	903	784.667	0
	scaffold_32338	Other	2941	3	224	219.667	1
	scaffold_32646	Other	2901	3	406	301	0
	scaffold_32812	Other	2876	3	346	238.333	0
	scaffold_32818	Other	2875	3	244	162.667	1
	scaffold_33306	Other	2812	3	1024	692.333	0
	scaffold_33464	Other	2793	3	396	284.667	0
	scaffold_33728	Other	2763	3	382	278	0
	scaffold_34770	Other	2637	3	1132	518.333	0
	scaffold_35039	Other	2604	3	521	476.667	0
	scaffold_35071	Other	2600	3	313	244.667	1
	scaffold_35272	Other	2577	3	640	386.333	0
	scaffold_35429	Other	2560	3	495	456.333	0
	scaffold_37378	Other	2352	3	353	230	0
	scaffold_37564	Other	2331	3	440	363.333	1
	scaffold_38147	Other	2274	3	402	359.667	1
	scaffold_38244	Other	2263	3	248	163.667	0
	scaffold_38448	Other	2244	3	245	212.667	0
	scaffold_38472	Other	2242	3	689	503.667	0
	scaffold_38954	Other	5370	3	295	266	0
	scaffold_39542	Other	2144	3	285	210.667	1
	scaffold_39601	Other	2138	3	207	161.333	0
	scaffold_39657	Other	2132	3	383	315.667	0
	scaffold_40003	Other	2101	3	400	341.667	0
	scaffold_40555	Other	2058	3	760	524	0
	scaffold_40865	Other	4564	3	352	286.667	0
	scaffold_41124	Other	2014	3	196	164.667	3
	scaffold_41127	Other	2014	3	339	213.333	0
	scaffold_41906	Other	1958	3	607	441	1
	scaffold_42918	Other	1890	3	508	339.333	1
	scaffold_43884	Other	1832	3	220	178.667	0
	scaffold_44249	Other	1811	3	339	259	0
	scaffold_44988	Other	1769	3	360	301.667	1
	scaffold_45058	Other	1765	3	343	282.333	0
	scaffold_45088	Other	1763	3	334	278.667	1
	scaffold_47460	Other	1645	3	945	547.667	0
	scaffold_48053	Other	1617	3	238	192	0
	scaffold_48285	Other	1606	3	362	344.333	0
	scaffold_48679	Other	1589	3	681	358.667	0
	scaffold_48841	Other	1582	3	307	196.667	0
	scaffold_49395	Other	1557	3	287	238.333	0
	scaffold_49939	Other	1533	3	271	198.333	0
	scaffold_50216	Other	1521	3	610	406.333	0
	scaffold_51056	Other	1485	3	253	171.667	0
	scaffold_51117	Other	1482	3	678	454.667	0
	scaffold_53349	Other	1398	3	1424	699	0
	scaffold_54789	Other	1350	3	226	176.333	0
	scaffold_54896	Other	1347	3	315	292	0
	scaffold_56335	Other	1303	3	152	137.333	0
	scaffold_56435	Other	1301	3	403	258.333	1
	scaffold_56894	Other	1289	3	444	251.333	0
	scaffold_57028	Other	1285	3	448	273.667	0
	scaffold_59395	Other	1226	3	644	383	0
	scaffold_60781	Other	1194	3	184	164.667	0
	scaffold_61493	Other	1179	3	364	288.667	1
	scaffold_65038	Other	1112	3	465	296.667	0
	scaffold_67368	Other	1074	3	122	118.667	0
	scaffold_70138	Other	1034	3	372	309.667	1
	scaffold_75843	Other	963	3	443	229.667	0
	scaffold_77999	Other	939	3	413	288.333	0
	scaffold_97539	Other	774	3	293	221.333	0
	scaffold_104599	Other	726	3	301	184	0
	scaffold_105478	Other	720	3	477	346.333	0
	scaffold_106869	Other	711	3	189	170.667	0
	scaffold_107645	Other	706	3	380	263	0
	scaffold_111786	Other	680	3	324	271	0
	scaffold_123204	Other	611	3	158	131.667	0
	scaffold_123667	Other	609	3	308	268.333	1
	scaffold_124577	Other	604	3	264	224.667	0
	scaffold_125356	Other	600	3	397	259.333	1
	scaffold_156120	Other	475	3	466	241.667	1
	scaffold_53	Other	402108	2	476	352	11
	scaffold_66	Other	516331	2	123	114.5	29
	scaffold_236	Other	254494	2	221	215	11
	scaffold_780	Other	238621	2	1440	944.5	10
	scaffold_1215	Other	110730	2	398	301.5	6
	scaffold_1564	Other	94354	2	361	344.5	2
	scaffold_1622	Other	92187	2	318	262.5	7
	scaffold_1750	Other	87445	2	272	187.5	1
	scaffold_1775	Other	86695	2	417	389	12
	scaffold_2458	Other	112314	2	730	464.5	13
	scaffold_2832	Other	75711	2	427	316	5
	scaffold_2849	Other	94290	2	315	291.5	4
	scaffold_2903	Other	60882	2	936	581.5	1
	scaffold_2908	Other	60803	2	393	354.5	2
	scaffold_2946	Other	73150	2	517	509.5	9
	scaffold_2980	Other	59664	2	683	483.5	7
	scaffold_3419	Other	53501	2	454	398	6
	scaffold_3568	Other	51413	2	465	396	3
	scaffold_3623	Other	50810	2	572	402	2
	scaffold_4000	Other	48449	2	307	218	4
	scaffold_4393	Other	72946	2	247	176	2
	scaffold_4490	Other	42454	2	727	579.5	3
	scaffold_5086	Other	47860	2	517	389	7
	scaffold_6163	Other	32102	2	584	368.5	1
	scaffold_6486	Other	60009	2	698	496.5	9
	scaffold_7010	Other	39974	2	345	276	2
	scaffold_7065	Other	79368	2	378	306.5	9
	scaffold_7255	Other	27284	2	210	178.5	0
	scaffold_7769	Other	49394	2	221	220.5	6
	scaffold_8084	Other	35376	2	592	548.5	8
	scaffold_8180	Other	33366	2	229	171	0
	scaffold_8593	Other	45248	2	294	282.5	1
	scaffold_9750	Other	20020	2	185	157.5	0
	scaffold_10574	Other	18264	2	880	579.5	0
	scaffold_11256	Other	16964	2	262	195.5	3
	scaffold_11271	Other	16946	2	834	545	2
	scaffold_11458	Other	16665	2	376	299.5	1
	scaffold_12002	Other	15724	2	265	204	3
	scaffold_12266	Other	15260	2	175	138	0
	scaffold_12886	Other	21906	2	218	170.5	0
	scaffold_13196	Other	16879	2	470	298.5	0
	scaffold_13321	Other	13647	2	379	301	0
	scaffold_13415	Other	13522	2	379	246.5	1
	scaffold_13530	Other	13389	2	746	498	2
	scaffold_13813	Other	12991	2	716	599.5	1
	scaffold_14420	Other	14089	2	435	328.5	3
	scaffold_14436	Other	15656	2	323	318.5	1
	scaffold_14490	Other	13897	2	502	406	2
	scaffold_14880	Other	11698	2	341	240.5	0
	scaffold_15026	Other	13219	2	280	235	1
	scaffold_15125	Other	11448	2	384	323	0
	scaffold_15262	Other	13495	2	445	366	2
	scaffold_15341	Other	23901	2	452	367	10
	scaffold_15481	Other	11054	2	503	397	1
	scaffold_15921	Other	10616	2	860	797	0
	scaffold_16017	Other	16482	2	447	322.5	2
	scaffold_16103	Other	14843	2	107	106.5	2
	scaffold_16466	Other	10080	2	773	620	1
	scaffold_16607	Other	13768	2	653	426	6
	scaffold_16635	Other	9928	2	305	267.5	0
	scaffold_16662	Other	9895	2	325	267.5	3
	scaffold_16721	Other	9844	2	635	380	0
	scaffold_17114	Other	9497	2	1243	954.5	0
	scaffold_17137	Other	9471	2	1280	762.5	0
[truncated: 328 more rows]
