# Supplementary material for: Identification of genetic linkage group 1-linked sequences in Japanese eel (Anguilla japonica) by single chromosome sorting and sequencing
Source: PLoS One. 2018 May 8;13(5):e0197040. doi: 10.1371/journal.pone.0197040 (PMC5940218; doi:10.1371/journal.pone.0197040)
Supplement: S6 Table — (XLSX) [file pone.0197040.s007.xlsx]

## Sheet: S6 Table
S6 Table. Primers for PCR amplification of the partial fragments of putative LG1-linked scaffolds in Japanese eel used for FISH mapping.
Scaffold ID	Accession no.	Scaffold length (bp)	PCR primer (5′ to 3′)		Expected amplicon length (bp)
			Forward primer seq	Reverse primer seq
scaffold_12	KI304399	582125	GCTAGCTGCATCCATACCCCCAATT	AAAACTCCCACTCCATCCACTGCTG	7934
			ACGTACGTGTAAGATGCTCTGTGCC	GCTTGCATGGGCTGTTTGAAGATCC	7425
			TGGCGCAAACTTCCAGCTAATGAGA	CATGGCACTGTGTCTCTGAGCAGAA	8263
			CTGGCTGCACTCTTAGCTGGAACTT	AACAGGTTGTGGCCTACCTCATTGG	7941
			CCCCCAGTGTTCTGTGTCATGTCTC	GGCACTAGGATGTGTGGAGCAAGTT	8351
			CTCCATCATTACATGTGCCCCCTCC	CTGCTCATCAGGCAAGTTCAGTCGA	7942
			AGCCACTGCCCCTGGTTTCAATTAA	CTACAGCCCTTTCTCCACCCAGTTG	8577
			AGCAGTGTGGCAAAGCTGTCCTTAT	ACCGGAAGAGCTCACCTTACATTGC	7626
			CTGACACTCACGTCTCTTAGGCTGC	GACCTCGCAATGAATGTGCTGAACG	7826
scaffold_135	KI304522	315354	GCTGCCCATCAAACTTCAGCTTTCC	ACTTTAAGCAGTAGGAACCCACGGC	8390
			GCGTTTGTGAAGGATAGGTCGAGCT	CCCACAAGGTTTTACAGGCCCAGAT	7528
			CGTCCGTGCTAATGATCTCCATCCC	GGCTTCGTACCATTTTGCTTGTCGG	8101
			TTACTGCTTTTCACAGGCTGGGAGG	AGGGGTGGAAACATTCACTGCGAAT	8097
			GGACAGCGAGGGAGTTTACGAGTTC	TTGGCACTCCACCCAAGGACATAAC	7178
			TGTCCCTCTCTGGTGTCCTGTACAG	TCCCCTGGCAGACAATGTACTGAGA	7120
			CTGCTCAGTTCAGCCTCGTTCATCA	TAAACAACGGGTCTGATCCCTGCAC	8312
			TCGCCTTCAGCAGTCCCTGATTTTT	AACGGCCGTGATTGATACCAGTGTT	8129
scaffold_256	KI304643	367658	ACCGCAACACCACCTGACGATTATT	AACCTCAGATCAGCGTGTTCTCTGC	8095
			GCATGCCATAGTCTCAGCTGCCATA	GCAAGGTGCCCTGAGACAGAAGAAT	8132
			CTTGGACAGCAGTTTCTCCAGAGGG	CTTTCAGCATCCTGTCTGGCCTCAA	7169
			GGGTGTGCTGCCTCAAAATCAATGG	TGCGCCTGAGTGTGAACTATGGAAG	6632
			CAAGGACTGTGCAGCTCCATCAGAA	GTGCTACAGTAGAGCCACAACCCAG	7043
			CTGCTCTGTGAGACACAAGTGCACT	ATAATACGACCCCCTCCCCTGACAG	7955
			CTCTTTCCACCACTCATCCACGCTT	ACGCAGGACCTCTTTATGCAGCTTT	7881
scaffold_297	KI304684	382773	ACCTCATTTCTGGAACTGCATGCCA	CAAGTTCAGGAGGCAGTGACACGAT	7104
			CGTTCAGAGGAAGGCTGTTCCAGAG	CTGTCTTTGAGTGGGAGTCCAGCAG	7115
			CCCTGTCAGTTCTGGAGAGGTCAGA	CAGCGAACATGAACTGTGAGCCCTA	8262
			TGTCATTGTGGTCCATTGGTCTCCG	CATTCATAAGGCTGGCCGTCTAGGG	7983
			TGGGGAAACGCTGAATAAAGTGGCT	GATTCCAGGGGCATTGCAGCAAAAA	8454
			ACCACTTTGTCTGCATGAAGGGAGG	TCAGGACAAGGCCACAACATAGCTG	8135
			GAATACGGCGATGGAGATGAGGGTG	GCCAGCTATATCCGTCTCTTGCCAG	8311
			TGCAGCTGACAACTCTGGGCTAATC	CCTTTCATGTGCCACCCAGACTTCT	7047
scaffold_997	KI305384	320650	TGGGGAAGACAGGAGCTTGAAGAGA	ACCTCTCTGAGTTCCTAGCCCGTTT	7625
			TATCTGAGCTACCAGGAGGGGCATC	CTAGCATCCCTGGACCATCTCTCCA	7741
			CTAGCCATGTGTCTTGCTCACCCAA	AGGGAGCTGGGAAATCGTTTTCAGG	7597
			CCAGAAATCAGACACACCGCTTCCT	CATTTGGCTTCTGAAACCGCATGCT	7927
			CACCAACTCACCGGCTGTCTACAAT	TCACCACAGCTGCCCATTTCAGAAT	8407
			ACGTTCTTGAACCCCCTGTAGAGGA	GCTAACTGGCTGCTGTGACAGGTAA	6730
			TGTGTGCAGCATCTCATCAACCTGT	CTGAAACGATCCAGCACGTCATTGC	7299
